# Supplementary material for: Genome-wide genetic variation and molecular surveillance of drug resistance in Plasmodium falciparum isolates from asymptomatic individuals in Ouélessébougou, Mali
Source: Sci Rep. 2023 Jun 12;13:9522. doi: 10.1038/s41598-023-36002-w (PMC10258750; doi:10.1038/s41598-023-36002-w)
Supplement: Supplementary file 2 — Supplementary Information 2. [file 41598_2023_36002_MOESM2_ESM.xlsx]

## Sheet: Sheet1
sample_id	site	country	longitude	latitude	region	year	Fws	Selected for African-wide population genetic analysis
ERR568395	Buea	Cameroon	9.24553	4.14638	Central_Africa	2013	0.82	Y
ERR580488	Buea	Cameroon	9.24553	4.14638	Central_Africa	2013	0.877	Y
ERR562824	Buea	Cameroon	9.24553	4.14638	Central_Africa	2013	0.751	Y
ERR580524	Buea	Cameroon	9.24553	4.14638	Central_Africa	2013	0.907	Y
ERR568404	Buea	Cameroon	9.24553	4.14638	Central_Africa	2013	0.992	Y
ERR580486	Buea	Cameroon	9.24553	4.14638	Central_Africa	2013	0.974	Y
ERR580506	Buea	Cameroon	9.24553	4.14638	Central_Africa	2013	0.899	Y
ERR562834	Buea	Cameroon	9.24553	4.14638	Central_Africa	2013	0.892	Y
ERR580477	Buea	Cameroon	9.24553	4.14638	Central_Africa	2013	0.521	Y
ERR562820	Buea	Cameroon	9.24553	4.14638	Central_Africa	2013	0.732	Y
ERR562833	Buea	Cameroon	9.24553	4.14638	Central_Africa	2013	0.988	Y
ERR580525	Buea	Cameroon	9.24553	4.14638	Central_Africa	2013	0.585	Y
ERR562835	Buea	Cameroon	9.24553	4.14638	Central_Africa	2013	0.833	Y
ERR580517	Buea	Cameroon	9.24553	4.14638	Central_Africa	2013	0.554	Y
ERR580507	Buea	Cameroon	9.24553	4.14638	Central_Africa	2013	0.603	Y
ERR580475	Buea	Cameroon	9.24553	4.14638	Central_Africa	2013	0.689	Y
ERR580490	Buea	Cameroon	9.24553	4.14638	Central_Africa	2013	0.648	Y
ERR562823	Buea	Cameroon	9.24553	4.14638	Central_Africa	2013	0.967	Y
ERR562832	Buea	Cameroon	9.24553	4.14638	Central_Africa	2013	0.841	Y
ERR562822	Buea	Cameroon	9.24553	4.14638	Central_Africa	2013	0.584	Y
ERR580465	Buea	Cameroon	9.24553	4.14638	Central_Africa	2013	0.991	Y
ERR562821	Buea	Cameroon	9.24553	4.14638	Central_Africa	2013	0.8	Y
ERR580489	Buea	Cameroon	9.24553	4.14638	Central_Africa	2013	0.898	Y
ERR580487	Buea	Cameroon	9.24553	4.14638	Central_Africa	2013	0.986	Y
ERR580479	Buea	Cameroon	9.24553	4.14638	Central_Africa	2013	0.98	Y
ERR580501	Buea	Cameroon	9.24553	4.14638	Central_Africa	2013	0.966	Y
ERR580478	Buea	Cameroon	9.24553	4.14638	Central_Africa	2013	0.511	Y
ERR580510	Buea	Cameroon	9.24553	4.14638	Central_Africa	2013	0.912	Y
ERR580500	Buea	Cameroon	9.24553	4.14638	Central_Africa	2013	0.669	Y
ERR562867	Buea	Cameroon	9.24553	4.14638	Central_Africa	2013	0.479	Y
ERR580515	Buea	Cameroon	9.24553	4.14638	Central_Africa	2013	0.797	Y
ERR562843	Buea	Cameroon	9.24553	4.14638	Central_Africa	2013	0.829	Y
ERR562831	Buea	Cameroon	9.24553	4.14638	Central_Africa	2013	0.991	Y
ERR568402	Buea	Cameroon	9.24553	4.14638	Central_Africa	2013	0.95	Y
ERR580499	Buea	Cameroon	9.24553	4.14638	Central_Africa	2013	0.84	Y
ERR580476	Buea	Cameroon	9.24553	4.14638	Central_Africa	2013	0.563	Y
ERR580498	Buea	Cameroon	9.24553	4.14638	Central_Africa	2013	0.708	Y
ERR562869	Buea	Cameroon	9.24553	4.14638	Central_Africa	2013	0.914	Y
ERR562818	Buea	Cameroon	9.24553	4.14638	Central_Africa	2013	0.991	Y
ERR580466	Buea	Cameroon	9.24553	4.14638	Central_Africa	2013	0.886	Y
ERR580504	Buea	Cameroon	9.24553	4.14638	Central_Africa	2013	0.975	Y
ERR580522	Buea	Cameroon	9.24553	4.14638	Central_Africa	2013	0.579	Y
ERR568390	Buea	Cameroon	9.24553	4.14638	Central_Africa	2013	0.893	Y
ERR580573	Buea	Cameroon	9.24553	4.14638	Central_Africa	2013	0.912	Y
ERR580565	Buea	Cameroon	9.24553	4.14638	Central_Africa	2013	0.833	Y
ERR580467	Buea	Cameroon	9.24553	4.14638	Central_Africa	2013	0.687	Y
ERR580551	Buea	Cameroon	9.24553	4.14638	Central_Africa	2013	0.873	Y
ERR580502	Buea	Cameroon	9.24553	4.14638	Central_Africa	2013	0.965	Y
ERR580480	Buea	Cameroon	9.24553	4.14638	Central_Africa	2013	0.548	Y
ERR580523	Buea	Cameroon	9.24553	4.14638	Central_Africa	2013	0.74	Y
ERR568391	Buea	Cameroon	9.24553	4.14638	Central_Africa	2013	0.905	Y
ERR580474	Buea	Cameroon	9.24553	4.14638	Central_Africa	2013	0.65	Y
ERR562842	Buea	Cameroon	9.24553	4.14638	Central_Africa	2013	0.755	Y
ERR580526	Buea	Cameroon	9.24553	4.14638	Central_Africa	2013	0.963	Y
ERR580514	Buea	Cameroon	9.24553	4.14638	Central_Africa	2013	0.971	Y
ERR580528	Buea	Cameroon	9.24553	4.14638	Central_Africa	2013	0.989	Y
ERR580513	Buea	Cameroon	9.24553	4.14638	Central_Africa	2013	0.543	Y
ERR580576	Buea	Cameroon	9.24553	4.14638	Central_Africa	2013	0.565	Y
ERR580557	Buea	Cameroon	9.24553	4.14638	Central_Africa	2013	0.987	Y
ERR580560	Buea	Cameroon	9.24553	4.14638	Central_Africa	2013	0.663	Y
ERR580564	Buea	Cameroon	9.24553	4.14638	Central_Africa	2013	0.897	Y
ERR562819	Buea	Cameroon	9.24553	4.14638	Central_Africa	2013	0.751	Y
ERR562883	Buea	Cameroon	9.24553	4.14638	Central_Africa	2013	0.824	Y
ERR568403	Buea	Cameroon	9.24553	4.14638	Central_Africa	2013	0.599	Y
ERR580512	Buea	Cameroon	9.24553	4.14638	Central_Africa	2013	0.99	Y
ERR580553	Buea	Cameroon	9.24553	4.14638	Central_Africa	2013	0.652	Y
ERR580547	Buea	Cameroon	9.24553	4.14638	Central_Africa	2013	0.897	Y
ERR580511	Buea	Cameroon	9.24553	4.14638	Central_Africa	2013	0.99	Y
ERR580561	Buea	Cameroon	9.24553	4.14638	Central_Africa	2013	0.819	Y
ERR562881	Buea	Cameroon	9.24553	4.14638	Central_Africa	2013	0.988	Y
ERR580552	Buea	Cameroon	9.24553	4.14638	Central_Africa	2013	0.885	Y
ERR580586	Buea	Cameroon	9.24553	4.14638	Central_Africa	2013	0.81	Y
ERR580550	Buea	Cameroon	9.24553	4.14638	Central_Africa	2013	0.991	Y
ERR580548	Buea	Cameroon	9.24553	4.14638	Central_Africa	2013	0.965	Y
ERR580585	Buea	Cameroon	9.24553	4.14638	Central_Africa	2013	0.795	Y
ERR562830	Buea	Cameroon	9.24553	4.14638	Central_Africa	2013	0.76	Y
ERR580555	Buea	Cameroon	9.24553	4.14638	Central_Africa	2013	0.694	Y
ERR562870	Buea	Cameroon	9.24553	4.14638	Central_Africa	2013	0.743	Y
ERR580587	Buea	Cameroon	9.24553	4.14638	Central_Africa	2013	0.989	Y
ERR580562	Buea	Cameroon	9.24553	4.14638	Central_Africa	2013	0.703	Y
ERR562879	Buea	Cameroon	9.24553	4.14638	Central_Africa	2013	0.749	Y
ERR580549	Buea	Cameroon	9.24553	4.14638	Central_Africa	2013	0.488	Y
ERR580516	Buea	Cameroon	9.24553	4.14638	Central_Africa	2013	0.427	Y
ERR580588	Buea	Cameroon	9.24553	4.14638	Central_Africa	2013	0.757	Y
ERR580589	Buea	Cameroon	9.24553	4.14638	Central_Africa	2013	0.688	Y
ERR562880	Buea	Cameroon	9.24553	4.14638	Central_Africa	2013	0.387	Y
ERR577838	Buea	Cameroon	9.24553	4.14638	Central_Africa	2013	0.553	Y
ERR580554	Buea	Cameroon	9.24553	4.14638	Central_Africa	2013	0.921	Y
ERR562866	Buea	Cameroon	9.24553	4.14638	Central_Africa	2013	0.623	Y
ERR562878	Buea	Cameroon	9.24553	4.14638	Central_Africa	2013	0.892	Y
ERR562854	Buea	Cameroon	9.24553	4.14638	Central_Africa	2013	0.99	Y
ERR577845	Buea	Cameroon	9.24553	4.14638	Central_Africa	2013	0.766	Y
ERR577839	Buea	Cameroon	9.24553	4.14638	Central_Africa	2013	0.568	Y
ERR562882	Buea	Cameroon	9.24553	4.14638	Central_Africa	2013	0.985	Y
ERR577843	Buea	Cameroon	9.24553	4.14638	Central_Africa	2013	0.594	Y
ERR577841	Buea	Cameroon	9.24553	4.14638	Central_Africa	2013	0.989	Y
ERR580563	Buea	Cameroon	9.24553	4.14638	Central_Africa	2013	0.628	Y
ERR562868	Buea	Cameroon	9.24553	4.14638	Central_Africa	2013	0.62	Y
ERR577840	Buea	Cameroon	9.24553	4.14638	Central_Africa	2013	0.769	Y
ERR404232	Kinshasa	DRC	15.321	-4.36939	South_Central_Africa	2013	0.991	Y
ERR404206	Kinshasa	DRC	15.321	-4.36939	South_Central_Africa	2013	0.951	Y
ERR404195	Kinshasa	DRC	15.321	-4.36939	South_Central_Africa	2013	0.776	Y
ERR404219	Kinshasa	DRC	15.321	-4.36939	South_Central_Africa	2013	0.708	Y
ERR404247	Kinshasa	DRC	15.321	-4.36939	South_Central_Africa	2013	0.289	Y
ERR426006	Kinshasa	DRC	15.321	-4.36939	South_Central_Africa	2013	0.913	Y
ERR426143	Kinshasa	DRC	15.321	-4.36939	South_Central_Africa	2013	0.956	Y
ERR404196	Kinshasa	DRC	15.321	-4.36939	South_Central_Africa	2013	0.894	Y
ERR426117	Kinshasa	DRC	15.321	-4.36939	South_Central_Africa	2013	0.986	Y
ERR426104	Kinshasa	DRC	15.321	-4.36939	South_Central_Africa	2013	0.733	Y
ERR426009	Kinshasa	DRC	15.321	-4.36939	South_Central_Africa	2013	0.969	Y
ERR404205	Kinshasa	DRC	15.321	-4.36939	South_Central_Africa	2013	0.419	Y
ERR426061	Kinshasa	DRC	15.321	-4.36939	South_Central_Africa	2013	0.994	Y
ERR404193	Kinshasa	DRC	15.321	-4.36939	South_Central_Africa	2013	0.785	Y
ERR426078	Kinshasa	DRC	15.321	-4.36939	South_Central_Africa	2013	0.988	Y
ERR426063	Kinshasa	DRC	15.321	-4.36939	South_Central_Africa	2013	0.96	Y
ERR426007	Kinshasa	DRC	15.321	-4.36939	South_Central_Africa	2013	0.603	Y
ERR404194	Kinshasa	DRC	15.321	-4.36939	South_Central_Africa	2013	0.833	Y
ERR426008	Kinshasa	DRC	15.321	-4.36939	South_Central_Africa	2013	0.989	Y
ERR426010	Kinshasa	DRC	15.321	-4.36939	South_Central_Africa	2013	0.612	Y
ERR426089	Kinshasa	DRC	15.321	-4.36939	South_Central_Africa	2013	0.707	Y
ERR426090	Kinshasa	DRC	15.321	-4.36939	South_Central_Africa	2013	0.973	Y
ERR426049	Kinshasa	DRC	15.321	-4.36939	South_Central_Africa	2013	0.754	Y
ERR1514619	Kinshasa	DRC	15.321	-4.36939	South_Central_Africa	2014	0.986	Y
ERR1514622	Kinshasa	DRC	15.321	-4.36939	South_Central_Africa	2014	0.962	Y
ERR1514567	Kinshasa	DRC	15.321	-4.36939	South_Central_Africa	2014	0.961	Y
ERR1514576	Kinshasa	DRC	15.321	-4.36939	South_Central_Africa	2014	0.961	Y
ERR1514579	Kinshasa	DRC	15.321	-4.36939	South_Central_Africa	2014	0.897	Y
ERR1514582	Kinshasa	DRC	15.321	-4.36939	South_Central_Africa	2014	0.984	Y
ERR1514599	Kinshasa	DRC	15.321	-4.36939	South_Central_Africa	2014	0.981	Y
ERR1514602	Kinshasa	DRC	15.321	-4.36939	South_Central_Africa	2014	0.963	Y
ERR1514620	Kinshasa	DRC	15.321	-4.36939	South_Central_Africa	2014	0.612	Y
ERR1514577	Kinshasa	DRC	15.321	-4.36939	South_Central_Africa	2014	0.89	Y
ERR1514564	Kinshasa	DRC	15.321	-4.36939	South_Central_Africa	2014	0.961	Y
ERR1514600	Kinshasa	DRC	15.321	-4.36939	South_Central_Africa	2014	0.961	Y
ERR1514570	Kinshasa	DRC	15.321	-4.36939	South_Central_Africa	2014	0.98	Y
ERR1514578	Kinshasa	DRC	15.321	-4.36939	South_Central_Africa	2014	0.944	Y
ERR1514581	Kinshasa	DRC	15.321	-4.36939	South_Central_Africa	2014	0.898	Y
ERR1514573	Kinshasa	DRC	15.321	-4.36939	South_Central_Africa	2014	0.623	Y
ERR1514608	Kinshasa	DRC	15.321	-4.36939	South_Central_Africa	2014	0.978	Y
ERR1514617	Kinshasa	DRC	15.321	-4.36939	South_Central_Africa	2014	0.965	Y
ERR1514565	Kinshasa	DRC	15.321	-4.36939	South_Central_Africa	2014	0.797	Y
ERR1514562	Kinshasa	DRC	15.321	-4.36939	South_Central_Africa	2014	0.532	Y
ERR1514591	Kinshasa	DRC	15.321	-4.36939	South_Central_Africa	2014	0.887	Y
ERR1514598	Kinshasa	DRC	15.321	-4.36939	South_Central_Africa	2014	0.716	Y
ERR1514560	Kinshasa	DRC	15.321	-4.36939	South_Central_Africa	2014	0.463	Y
ERR1514613	Kinshasa	DRC	15.321	-4.36939	South_Central_Africa	2014	0.777	Y
ERR1514571	Kinshasa	DRC	15.321	-4.36939	South_Central_Africa	2014	0.942	Y
ERR1514580	Kinshasa	DRC	15.321	-4.36939	South_Central_Africa	2014	0.721	Y
ERR1514558	Kinshasa	DRC	15.321	-4.36939	South_Central_Africa	2014	0.873	Y
ERR1514583	Kinshasa	DRC	15.321	-4.36939	South_Central_Africa	2014	0.987	Y
ERR1514554	Kinshasa	DRC	15.321	-4.36939	South_Central_Africa	2014	0.414	Y
ERR1514609	Kinshasa	DRC	15.321	-4.36939	South_Central_Africa	2014	0.643	Y
ERR1514610	Kinshasa	DRC	15.321	-4.36939	South_Central_Africa	2014	0.637	Y
ERR1514555	Kinshasa	DRC	15.321	-4.36939	South_Central_Africa	2014	0.981	Y
ERR1514566	Kinshasa	DRC	15.321	-4.36939	South_Central_Africa	2014	0.978	Y
ERR1514548	Kinshasa	DRC	15.321	-4.36939	South_Central_Africa	2014	0.955	Y
ERR1514589	Kinshasa	DRC	15.321	-4.36939	South_Central_Africa	2014	0.902	Y
ERR1514624	Kinshasa	DRC	15.321	-4.36939	South_Central_Africa	2014	0.925	Y
ERR1514546	Kinshasa	DRC	15.321	-4.36939	South_Central_Africa	2014	0.958	Y
ERR1514574	Kinshasa	DRC	15.321	-4.36939	South_Central_Africa	2014	0.957	Y
ERR1514552	Kinshasa	DRC	15.321	-4.36939	South_Central_Africa	2014	0.832	Y
ERR1514544	Kinshasa	DRC	15.321	-4.36939	South_Central_Africa	2014	0.568	Y
ERR1514553	Kinshasa	DRC	15.321	-4.36939	South_Central_Africa	2014	0.792	Y
ERR1514627	Kinshasa	DRC	15.321	-4.36939	South_Central_Africa	2014	0.703	Y
ERR1514547	Kinshasa	DRC	15.321	-4.36939	South_Central_Africa	2014	0.975	Y
ERR1514597	Kinshasa	DRC	15.321	-4.36939	South_Central_Africa	2014	0.533	Y
ERR1514601	Kinshasa	DRC	15.321	-4.36939	South_Central_Africa	2014	0.973	Y
ERR1514590	Kinshasa	DRC	15.321	-4.36939	South_Central_Africa	2014	0.539	Y
ERR1514559	Kinshasa	DRC	15.321	-4.36939	South_Central_Africa	2014	0.89	Y
ERR1514604	Kinshasa	DRC	15.321	-4.36939	South_Central_Africa	2014	0.954	Y
ERR1514575	Kinshasa	DRC	15.321	-4.36939	South_Central_Africa	2014	0.816	Y
ERR1514551	Kinshasa	DRC	15.321	-4.36939	South_Central_Africa	2014	0.905	Y
ERR1514557	Kinshasa	DRC	15.321	-4.36939	South_Central_Africa	2014	0.737	Y
ERR1514605	Kinshasa	DRC	15.321	-4.36939	South_Central_Africa	2014	0.605	Y
ERR1514594	Kinshasa	DRC	15.321	-4.36939	South_Central_Africa	2014	0.547	Y
ERR1514561	Kinshasa	DRC	15.321	-4.36939	South_Central_Africa	2014	0.933	Y
ERR1514607	Kinshasa	DRC	15.321	-4.36939	South_Central_Africa	2014	0.467	Y
ERR1514550	Kinshasa	DRC	15.321	-4.36939	South_Central_Africa	2014	0.975	Y
ERR1514563	Kinshasa	DRC	15.321	-4.36939	South_Central_Africa	2014	0.773	Y
ERR1514569	Kinshasa	DRC	15.321	-4.36939	South_Central_Africa	2014	0.536	Y
ERR1514612	Kinshasa	DRC	15.321	-4.36939	South_Central_Africa	2014	0.984	Y
ERR1514603	Kinshasa	DRC	15.321	-4.36939	South_Central_Africa	2014	0.784	Y
ERR1514606	Kinshasa	DRC	15.321	-4.36939	South_Central_Africa	2014	0.922	Y
ERR1514625	Kinshasa	DRC	15.321	-4.36939	South_Central_Africa	2014	0.936	Y
ERR1514588	Kinshasa	DRC	15.321	-4.36939	South_Central_Africa	2014	0.951	Y
ERR1514596	Kinshasa	DRC	15.321	-4.36939	South_Central_Africa	2014	0.647	Y
ERR1514593	Kinshasa	DRC	15.321	-4.36939	South_Central_Africa	2014	0.469	Y
ERR1514556	Kinshasa	DRC	15.321	-4.36939	South_Central_Africa	2014	0.938	Y
ERR1514626	Kinshasa	DRC	15.321	-4.36939	South_Central_Africa	2014	0.777	Y
ERR1514595	Kinshasa	DRC	15.321	-4.36939	South_Central_Africa	2014	0.96	Y
ERR1514618	Kinshasa	DRC	15.321	-4.36939	South_Central_Africa	2014	0.8	Y
ERR1514549	Kinshasa	DRC	15.321	-4.36939	South_Central_Africa	2014	0.969	Y
ERR1514545	Kinshasa	DRC	15.321	-4.36939	South_Central_Africa	2014	0.731	Y
ERR1514585	Kinshasa	DRC	15.321	-4.36939	South_Central_Africa	2014	0.948	Y
ERR1514586	Kinshasa	DRC	15.321	-4.36939	South_Central_Africa	2014	0.872	Y
ERR1514614	Kinshasa	DRC	15.321	-4.36939	South_Central_Africa	2015	0.843	Y
ERR1514615	Kinshasa	DRC	15.321	-4.36939	South_Central_Africa	2015	0.922	Y
ERR1035493	West Arsi Zone	Ethiopia	38.5976	7.19479	Horn_of_Africa	2013	0.979	Y
ERR1035520	West Arsi Zone	Ethiopia	38.5976	7.19479	Horn_of_Africa	2013	0.971	Y
ERR1035536	West Arsi Zone	Ethiopia	38.5976	7.19479	Horn_of_Africa	2013	0.971	Y
ERR1045266	West Arsi Zone	Ethiopia	38.5976	7.19479	Horn_of_Africa	2013	0.972	Y
ERR1045267	West Arsi Zone	Ethiopia	38.5976	7.19479	Horn_of_Africa	2013	0.988	Y
ERR1045271	West Arsi Zone	Ethiopia	38.5976	7.19479	Horn_of_Africa	2013	0.954	Y
ERR1045280	West Arsi Zone	Ethiopia	38.5976	7.19479	Horn_of_Africa	2013	0.907	Y
ERR1045281	West Arsi Zone	Ethiopia	38.5976	7.19479	Horn_of_Africa	2013	0.949	Y
ERR1045282	West Arsi Zone	Ethiopia	38.5976	7.19479	Horn_of_Africa	2013	0.864	Y
ERR1045283	West Arsi Zone	Ethiopia	38.5976	7.19479	Horn_of_Africa	2013	0.972	Y
ERR1045286	West Arsi Zone	Ethiopia	38.5976	7.19479	Horn_of_Africa	2013	0.987	Y
ERR1045287	West Arsi Zone	Ethiopia	38.5976	7.19479	Horn_of_Africa	2013	0.986	Y
ERR1045288	West Arsi Zone	Ethiopia	38.5976	7.19479	Horn_of_Africa	2013	0.963	Y
ERR1045295	West Arsi Zone	Ethiopia	38.5976	7.19479	Horn_of_Africa	2013	0.919	Y
ERR1106575	Shewa Robit Town Health Centre	Ethiopia	39.9016	9.99153	Horn_of_Africa	2015	0.979	Y
ERR1106606	Shewa Robit Town Health Centre	Ethiopia	39.9016	9.99153	Horn_of_Africa	2015	0.982	Y
ERR1106576	Shewa Robit Town Health Centre	Ethiopia	39.9016	9.99153	Horn_of_Africa	2015	0.907	Y
ERR1106577	Shewa Robit Town Health Centre	Ethiopia	39.9016	9.99153	Horn_of_Africa	2015	0.985	Y
ERR1106579	Shewa Robit Town Health Centre	Ethiopia	39.9016	9.99153	Horn_of_Africa	2015	0.989	Y
ERR1106581	Shewa Robit Town Health Centre	Ethiopia	39.9016	9.99153	Horn_of_Africa	2015	0.955	Y
ERR1106582	Shewa Robit Town Health Centre	Ethiopia	39.9016	9.99153	Horn_of_Africa	2015	0.986	Y
ERR1106584	Shewa Robit Town Health Centre	Ethiopia	39.9016	9.99153	Horn_of_Africa	2015	0.987	Y
ERR1106586	Shewa Robit Town Health Centre	Ethiopia	39.9016	9.99153	Horn_of_Africa	2015	0.987	Y
ERR1106587	Shewa Robit Town Health Centre	Ethiopia	39.9016	9.99153	Horn_of_Africa	2015	0.985	Y
ERR1106590	Shewa Robit Town Health Centre	Ethiopia	39.9016	9.99153	Horn_of_Africa	2015	0.985	Y
ERR019547	Brikama	Gambia	-16.6409	13.2748	West_Africa	2008	0.978	Y
ERR023164	Brikama	Gambia	-16.6409	13.2748	West_Africa	2008	0.988	Y
ERR022519	Brikama	Gambia	-16.6409	13.2748	West_Africa	2008	0.989	Y
ERR211480	Brikama	Gambia	-16.6409	13.2748	West_Africa	2008	0.986	Y
ERR022520	Brikama	Gambia	-16.6409	13.2748	West_Africa	2008	0.934	Y
ERR211518	Brikama	Gambia	-16.6409	13.2748	West_Africa	2008	0.976	Y
ERR199979	Brikama	Gambia	-16.6409	13.2748	West_Africa	2008	0.986	Y
ERR018958	Brikama	Gambia	-16.6409	13.2748	West_Africa	2008	0.991	Y
ERR216473	Brikama	Gambia	-16.6409	13.2748	West_Africa	2008	0.983	Y
ERR018961	Brikama	Gambia	-16.6409	13.2748	West_Africa	2008	0.818	Y
ERR023466	Brikama	Gambia	-16.6409	13.2748	West_Africa	2008	0.975	Y
ERR023470	Brikama	Gambia	-16.6409	13.2748	West_Africa	2008	0.996	Y
ERR199980	Brikama	Gambia	-16.6409	13.2748	West_Africa	2008	0.592	Y
ERR023680	Brikama	Gambia	-16.6409	13.2748	West_Africa	2008	0.985	Y
ERR023468	Brikama	Gambia	-16.6409	13.2748	West_Africa	2008	0.994	Y
ERR023476	Brikama	Gambia	-16.6409	13.2748	West_Africa	2008	0.991	Y
ERR211521	Brikama	Gambia	-16.6409	13.2748	West_Africa	2008	0.968	Y
ERR023471	Brikama	Gambia	-16.6409	13.2748	West_Africa	2008	0.88	Y
ERR023472	Brikama	Gambia	-16.6409	13.2748	West_Africa	2008	0.898	Y
ERR023465	Brikama	Gambia	-16.6409	13.2748	West_Africa	2008	0.988	Y
ERR023467	Brikama	Gambia	-16.6409	13.2748	West_Africa	2008	0.837	Y
ERR023474	Brikama	Gambia	-16.6409	13.2748	West_Africa	2008	0.886	Y
ERR023475	Brikama	Gambia	-16.6409	13.2748	West_Africa	2008	0.995	Y
ERR023469	Brikama	Gambia	-16.6409	13.2748	West_Africa	2008	0.993	Y
ERR021979	Brikama,GM_Coastal	Gambia	-16.64092,-16.672096	13.27479,13.466425	West_Africa	2008	0.994	Y
ERR020116	Brikama,GM_Coastal	Gambia	-16.64092,-16.672096	13.27479,13.466425	West_Africa	2008	0.892	Y
ERR018978	Brikama,GM_Coastal	Gambia	-16.64092,-16.672096	13.27479,13.466425	West_Africa	2008	0.991	Y
ERR018979	Brikama,GM_Coastal	Gambia	-16.64092,-16.672096	13.27479,13.466425	West_Africa	2008	0.972	Y
ERR019548	Brikama,GM_Coastal	Gambia	-16.64092,-16.672096	13.27479,13.466425	West_Africa	2008	0.993	Y
ERR020112	Brikama,GM_Coastal	Gambia	-16.64092,-16.672096	13.27479,13.466425	West_Africa	2008	0.991	Y
ERR015361	Brikama,GM_Coastal	Gambia	-16.64092,-16.672096	13.27479,13.466425	West_Africa	2008	0.987	Y
ERR018928	Brikama,GM_Coastal	Gambia	-16.64092,-16.672096	13.27479,13.466425	West_Africa	2008	0.631	Y
ERR020113	Brikama,GM_Coastal	Gambia	-16.64092,-16.672096	13.27479,13.466425	West_Africa	2008	0.886	Y
ERR018976	Brikama,GM_Coastal	Gambia	-16.64092,-16.672096	13.27479,13.466425	West_Africa	2008	0.99	Y
ERR015341	Brikama,GM_Coastal	Gambia	-16.64092,-16.672096	13.27479,13.466425	West_Africa	2008	0.988	Y
ERR015439	Brikama,GM_Coastal	Gambia	-16.64092,-16.672096	13.27479,13.466425	West_Africa	2008	0.887	Y
ERR018929	Brikama,GM_Coastal	Gambia	-16.64092,-16.672096	13.27479,13.466425	West_Africa	2008	0.977	Y
ERR015429	Brikama,GM_Coastal	Gambia	-16.64092,-16.672096	13.27479,13.466425	West_Africa	2008	0.994	Y
ERR018948	Brikama,GM_Coastal	Gambia	-16.64092,-16.672096	13.27479,13.466425	West_Africa	2008	0.895	Y
ERR018944	Brikama,GM_Coastal	Gambia	-16.64092,-16.672096	13.27479,13.466425	West_Africa	2008	0.899	Y
ERR015390	Brikama,GM_Coastal	Gambia	-16.64092,-16.672096	13.27479,13.466425	West_Africa	2008	0.991	Y
ERR018946	Brikama,GM_Coastal	Gambia	-16.64092,-16.672096	13.27479,13.466425	West_Africa	2008	0.921	Y
ERR019540	Brikama,GM_Coastal	Gambia	-16.64092,-16.672096	13.27479,13.466425	West_Africa	2008	0.634	Y
ERR018904	Brikama,GM_Coastal	Gambia	-16.64092,-16.672096	13.27479,13.466425	West_Africa	2008	0.988	Y
ERR019543	Brikama,GM_Coastal	Gambia	-16.64092,-16.672096	13.27479,13.466425	West_Africa	2008	0.944	Y
ERR018941	Brikama,GM_Coastal	Gambia	-16.64092,-16.672096	13.27479,13.466425	West_Africa	2008	0.43	Y
ERR019546	Brikama,GM_Coastal	Gambia	-16.64092,-16.672096	13.27479,13.466425	West_Africa	2008	0.986	Y
ERR022862	Brikama,GM_Coastal	Gambia	-16.64092,-16.672096	13.27479,13.466425	West_Africa	2008	0.895	Y
ERR020108	Brikama,GM_Coastal	Gambia	-16.64092,-16.672096	13.27479,13.466425	West_Africa	2008	0.881	Y
ERR019544	Brikama,GM_Coastal	Gambia	-16.64092,-16.672096	13.27479,13.466425	West_Africa	2008	0.866	Y
ERR020109	Brikama,GM_Coastal	Gambia	-16.64092,-16.672096	13.27479,13.466425	West_Africa	2008	0.991	Y
ERR019539	Brikama,GM_Coastal	Gambia	-16.64092,-16.672096	13.27479,13.466425	West_Africa	2008	0.725	Y
ERR015338	Brikama,GM_Coastal	Gambia	-16.64092,-16.672096	13.27479,13.466425	West_Africa	2008	0.994	Y
ERR015410	Brikama,GM_Coastal	Gambia	-16.64092,-16.672096	13.27479,13.466425	West_Africa	2008	0.989	Y
ERR015381	Brikama,GM_Coastal	Gambia	-16.64092,-16.672096	13.27479,13.466425	West_Africa	2008	0.989	Y
ERR019849	Brikama,GM_Coastal	Gambia	-16.64092,-16.672096	13.27479,13.466425	West_Africa	2008	0.985	Y
ERR018953	Brikama,GM_Coastal	Gambia	-16.64092,-16.672096	13.27479,13.466425	West_Africa	2008	0.873	Y
ERR020107	Brikama,GM_Coastal	Gambia	-16.64092,-16.672096	13.27479,13.466425	West_Africa	2008	0.65	Y
ERR015365	Brikama,GM_Coastal	Gambia	-16.64092,-16.672096	13.27479,13.466425	West_Africa	2008	0.662	Y
ERR015398	Brikama,GM_Coastal	Gambia	-16.64092,-16.672096	13.27479,13.466425	West_Africa	2008	0.992	Y
ERR015403	Brikama,GM_Coastal	Gambia	-16.64092,-16.672096	13.27479,13.466425	West_Africa	2008	0.76	Y
ERR018952	Brikama,GM_Coastal	Gambia	-16.64092,-16.672096	13.27479,13.466425	West_Africa	2008	0.966	Y
ERR018950	Brikama,GM_Coastal	Gambia	-16.64092,-16.672096	13.27479,13.466425	West_Africa	2008	0.898	Y
ERR019850	Brikama,GM_Coastal	Gambia	-16.64092,-16.672096	13.27479,13.466425	West_Africa	2008	0.995	Y
ERR018947	Brikama,GM_Coastal	Gambia	-16.64092,-16.672096	13.27479,13.466425	West_Africa	2008	0.896	Y
ERR018927	Brikama,GM_Coastal	Gambia	-16.64092,-16.672096	13.27479,13.466425	West_Africa	2008	0.978	Y
ERR018977	Brikama,GM_Coastal	Gambia	-16.64092,-16.672096	13.27479,13.466425	West_Africa	2008	0.884	Y
ERR021977	Brikama,GM_Coastal	Gambia	-16.64092,-16.672096	13.27479,13.466425	West_Africa	2008	0.988	Y
ERR018963	Brikama,GM_Coastal	Gambia	-16.64092,-16.672096	13.27479,13.466425	West_Africa	2008	0.976	Y
ERR018936	Brikama,GM_Coastal	Gambia	-16.64092,-16.672096	13.27479,13.466425	West_Africa	2008	0.442	Y
ERR018951	Brikama,GM_Coastal	Gambia	-16.64092,-16.672096	13.27479,13.466425	West_Africa	2008	0.994	Y
ERR018934	Brikama,GM_Coastal	Gambia	-16.64092,-16.672096	13.27479,13.466425	West_Africa	2008	0.903	Y
ERR021975	Brikama,GM_Coastal	Gambia	-16.64092,-16.672096	13.27479,13.466425	West_Africa	2008	0.892	Y
ERR018959	Brikama,GM_Coastal	Gambia	-16.64092,-16.672096	13.27479,13.466425	West_Africa	2008	0.978	Y
ERR018937	Brikama,GM_Coastal	Gambia	-16.64092,-16.672096	13.27479,13.466425	West_Africa	2008	0.988	Y
ERR018933	Brikama,GM_Coastal	Gambia	-16.64092,-16.672096	13.27479,13.466425	West_Africa	2008	0.976	Y
ERR022521	Brikama,GM_Coastal	Gambia	-16.64092,-16.672096	13.27479,13.466425	West_Africa	2008	0.977	Y
ERR018926	Brikama,GM_Coastal	Gambia	-16.64092,-16.672096	13.27479,13.466425	West_Africa	2008	0.942	Y
ERR018960	Brikama,GM_Coastal	Gambia	-16.64092,-16.672096	13.27479,13.466425	West_Africa	2008	0.602	Y
ERR018962	Brikama,GM_Coastal	Gambia	-16.64092,-16.672096	13.27479,13.466425	West_Africa	2008	0.854	Y
ERR029104	Kilifi	Kenya	39.8611	-3.62513	East_Africa	2007	0.992	Y
ERR029087	Kilifi	Kenya	39.8611	-3.62513	East_Africa	2007	0.773	Y
ERR029095	Kilifi	Kenya	39.8611	-3.62513	East_Africa	2007	0.99	Y
ERR029083	Kilifi	Kenya	39.8611	-3.62513	East_Africa	2007	0.978	Y
ERR029085	Kilifi	Kenya	39.8611	-3.62513	East_Africa	2007	0.989	Y
ERR223047	Kilifi	Kenya	39.8611	-3.62513	East_Africa	2007	0.964	Y
ERR029413	Kilifi	Kenya	39.8611	-3.62513	East_Africa	2007	0.987	Y
ERR029412	Kilifi	Kenya	39.8611	-3.62513	East_Africa	2007	0.984	Y
ERR029414	Kilifi	Kenya	39.8611	-3.62513	East_Africa	2007	0.995	Y
ERR029089	Kilifi	Kenya	39.8611	-3.62513	East_Africa	2007	0.789	Y
ERR029411	Kilifi	Kenya	39.8611	-3.62513	East_Africa	2007	0.869	Y
ERR029088	Kilifi	Kenya	39.8611	-3.62513	East_Africa	2007	0.994	Y
ERR205956	Kilifi	Kenya	39.8611	-3.62513	East_Africa	2007	0.656	Y
ERR029084	Kilifi	Kenya	39.8611	-3.62513	East_Africa	2007	0.889	Y
ERR018939	Kilifi	Kenya	39.8611	-3.62513	East_Africa	2007	0.988	Y
ERR205935	Kilifi	Kenya	39.8611	-3.62513	East_Africa	2007	0.888	Y
ERR205934	Kilifi	Kenya	39.8611	-3.62513	East_Africa	2007	0.99	Y
ERR205951	Kilifi	Kenya	39.8611	-3.62513	East_Africa	2007	0.988	Y
ERR029086	Kilifi	Kenya	39.8611	-3.62513	East_Africa	2007	0.972	Y
ERR012478	Kilifi	Kenya	39.8611	-3.62513	East_Africa	2007	0.988	Y
ERR029094	Kilifi	Kenya	39.8611	-3.62513	East_Africa	2007	0.972	Y
ERR205952	Kilifi	Kenya	39.8611	-3.62513	East_Africa	2007	0.989	Y
ERR012232	Kilifi	Kenya	39.8611	-3.62513	East_Africa	2007	0.93	Y
ERR223039	Kilifi	Kenya	39.8611	-3.62513	East_Africa	2007	0.984	Y
ERR126559	Kilifi	Kenya	39.8611	-3.62513	East_Africa	2007	0.989	Y
ERR012481	Kilifi	Kenya	39.8611	-3.62513	East_Africa	2007	0.97	Y
ERR012448	Kilifi	Kenya	39.8611	-3.62513	East_Africa	2007	0.917	Y
ERR012428	Kilifi	Kenya	39.8611	-3.62513	East_Africa	2007	0.953	Y
ERR012317	Kilifi	Kenya	39.8611	-3.62513	East_Africa	2007	0.988	Y
ERR012227	Kilifi	Kenya	39.8611	-3.62513	East_Africa	2007	0.993	Y
ERR701775	Kisumu	Kenya	34.768	-0.0917	East_Africa	2014	0.752	Y
ERR701754	Kisumu	Kenya	34.768	-0.0917	East_Africa	2014	0.869	Y
ERR701725	Kisumu	Kenya	34.768	-0.0917	East_Africa	2014	0.986	Y
ERR701752	Kisumu	Kenya	34.768	-0.0917	East_Africa	2014	0.5	Y
ERR701756	Kisumu	Kenya	34.768	-0.0917	East_Africa	2014	0.704	Y
ERR701758	Kisumu	Kenya	34.768	-0.0917	East_Africa	2014	0.581	Y
ERR701721	Kisumu	Kenya	34.768	-0.0917	East_Africa	2014	0.951	Y
ERR701750	Kisumu	Kenya	34.768	-0.0917	East_Africa	2014	0.454	Y
ERR701757	Kisumu	Kenya	34.768	-0.0917	East_Africa	2014	0.483	Y
ERR701715	Kisumu	Kenya	34.768	-0.0917	East_Africa	2014	0.68	Y
ERR701737	Kisumu	Kenya	34.768	-0.0917	East_Africa	2014	0.728	Y
ERR701714	Kisumu	Kenya	34.768	-0.0917	East_Africa	2014	0.559	Y
ERR701736	Kisumu	Kenya	34.768	-0.0917	East_Africa	2014	0.591	Y
ERR701723	Kisumu	Kenya	34.768	-0.0917	East_Africa	2014	0.989	Y
ERR701732	Kisumu	Kenya	34.768	-0.0917	East_Africa	2014	0.586	Y
ERR701746	Kisumu	Kenya	34.768	-0.0917	East_Africa	2014	0.984	Y
ERR701730	Kisumu	Kenya	34.768	-0.0917	East_Africa	2014	0.755	Y
ERR701729	Kisumu	Kenya	34.768	-0.0917	East_Africa	2014	0.738	Y
ERR701720	Kisumu	Kenya	34.768	-0.0917	East_Africa	2014	0.974	Y
ERR701735	Kisumu	Kenya	34.768	-0.0917	East_Africa	2014	0.987	Y
ERR701738	Kisumu	Kenya	34.768	-0.0917	East_Africa	2014	0.689	Y
ERR701719	Kisumu	Kenya	34.768	-0.0917	East_Africa	2014	0.541	Y
ERR701741	Kisumu	Kenya	34.768	-0.0917	East_Africa	2014	0.577	Y
ERR701740	Kisumu	Kenya	34.768	-0.0917	East_Africa	2014	0.92	Y
ERR701728	Kisumu	Kenya	34.768	-0.0917	East_Africa	2014	0.904	Y
ERR701743	Kisumu	Kenya	34.768	-0.0917	East_Africa	2014	0.912	Y
ERR701749	Kisumu	Kenya	34.768	-0.0917	East_Africa	2014	0.99	Y
ERR701742	Kisumu	Kenya	34.768	-0.0917	East_Africa	2014	0.981	Y
ERR701724	Kisumu	Kenya	34.768	-0.0917	East_Africa	2014	0.787	Y
ERR701773	Kisumu	Kenya	34.768	-0.0917	East_Africa	2014	0.751	Y
ERR701751	Kisumu	Kenya	34.768	-0.0917	East_Africa	2014	0.598	Y
ERR701753	Kisumu	Kenya	34.768	-0.0917	East_Africa	2014	0.609	Y
ERR701762	Kisumu	Kenya	34.768	-0.0917	East_Africa	2014	0.567	Y
ERR701774	Kisumu	Kenya	34.768	-0.0917	East_Africa	2014	0.969	Y
ERR701764	Kombewa	Kenya	34.5183	-0.1035	East_Africa	2014	0.786	Y
ERR701763	Kombewa	Kenya	34.5183	-0.1035	East_Africa	2014	0.499	Y
ERR701761	Kombewa	Kenya	34.5183	-0.1035	East_Africa	2014	0.616	Y
ERR701767	Kombewa	Kenya	34.5183	-0.1035	East_Africa	2014	0.63	Y
ERR701755	Kombewa	Kenya	34.5183	-0.1035	East_Africa	2014	0.964	Y
ERR701770	Kombewa	Kenya	34.5183	-0.1035	East_Africa	2014	0.954	Y
ERR701760	Kombewa	Kenya	34.5183	-0.1035	East_Africa	2014	0.626	Y
ERR701759	Kombewa	Kenya	34.5183	-0.1035	East_Africa	2014	0.976	Y
ERR701771	Kombewa	Kenya	34.5183	-0.1035	East_Africa	2014	0.513	Y
ERR701744	Kombewa	Kenya	34.5183	-0.1035	East_Africa	2014	0.981	Y
ERR701722	Kombewa	Kenya	34.5183	-0.1035	East_Africa	2014	0.987	Y
ERR701745	Kombewa	Kenya	34.5183	-0.1035	East_Africa	2014	0.964	Y
ERR701726	Kombewa	Kenya	34.5183	-0.1035	East_Africa	2014	0.46	Y
ERR701747	Kombewa	Kenya	34.5183	-0.1035	East_Africa	2014	0.979	Y
ERR701727	Kombewa	Kenya	34.5183	-0.1035	East_Africa	2014	0.393	Y
ERR701731	Kombewa	Kenya	34.5183	-0.1035	East_Africa	2014	0.527	Y
ERR701748	Kombewa	Kenya	34.5183	-0.1035	East_Africa	2014	0.678	Y
ERR701717	Kombewa	Kenya	34.5183	-0.1035	East_Africa	2014	0.981	Y
ERR701739	Kombewa	Kenya	34.5183	-0.1035	East_Africa	2014	0.461	Y
ERR701733	Kombewa	Kenya	34.5183	-0.1035	East_Africa	2014	0.982	Y
ERR701716	Kombewa	Kenya	34.5183	-0.1035	East_Africa	2014	0.619	Y
ERR701776	Kombewa	Kenya	34.5183	-0.1035	East_Africa	2014	0.978	Y
ERR701769	Kombewa	Kenya	34.5183	-0.1035	East_Africa	2014	0.946	Y
ERR701777	Kombewa	Kenya	34.5183	-0.1035	East_Africa	2014	0.625	Y
ERR701766	Kombewa	Kenya	34.5183	-0.1035	East_Africa	2014	0.606	Y
ERR701765	Kombewa	Kenya	34.5183	-0.1035	East_Africa	2014	0.53	Y
ERR701718	Kombewa	Kenya	34.5183	-0.1035	East_Africa	2014	0.944	Y
ERR490351	Maevatanana	Madagascar	46.8305	-16.9496	Southeast_Africa	2012	0.968	Y
ERR490352	Maevatanana	Madagascar	46.8305	-16.9496	Southeast_Africa	2012	0.985	Y
ERR490353	Maevatanana	Madagascar	46.8305	-16.9496	Southeast_Africa	2012	0.986	Y
ERR490354	Maevatanana	Madagascar	46.8305	-16.9496	Southeast_Africa	2012	0.982	Y
ERR490355	Maevatanana	Madagascar	46.8305	-16.9496	Southeast_Africa	2012	0.985	Y
ERR490356	Maevatanana	Madagascar	46.8305	-16.9496	Southeast_Africa	2012	0.989	Y
ERR490357	Maevatanana	Madagascar	46.8305	-16.9496	Southeast_Africa	2012	0.989	Y
ERR516395	Maevatanana	Madagascar	46.8305	-16.9496	Southeast_Africa	2013	0.892	Y
ERR516401	Maevatanana	Madagascar	46.8305	-16.9496	Southeast_Africa	2013	0.973	Y
ERR516398	Maevatanana	Madagascar	46.8305	-16.9496	Southeast_Africa	2013	0.989	Y
ERR516400	Maevatanana	Madagascar	46.8305	-16.9496	Southeast_Africa	2013	0.973	Y
ERR516404	Maevatanana	Madagascar	46.8305	-16.9496	Southeast_Africa	2013	0.973	Y
ERR516405	Maevatanana	Madagascar	46.8305	-16.9496	Southeast_Africa	2013	0.974	Y
ERR516396	Maevatanana	Madagascar	46.8305	-16.9496	Southeast_Africa	2013	0.983	Y
ERR516397	Maevatanana	Madagascar	46.8305	-16.9496	Southeast_Africa	2013	0.755	Y
ERR516399	Maevatanana	Madagascar	46.8305	-16.9496	Southeast_Africa	2013	0.933	Y
ERR516402	Maevatanana	Madagascar	46.8305	-16.9496	Southeast_Africa	2013	0.85	Y
ERR516403	Maevatanana	Madagascar	46.8305	-16.9496	Southeast_Africa	2013	0.989	Y
ERR590538	Farafangana	Madagascar	47.818	-22.8174	Southeast_Africa	2014	0.985	Y
ERR590535	Antsohihy	Madagascar	47.9961	-14.8851	Southeast_Africa	2014	0.585	Y
ERR590541	Antsohihy	Madagascar	47.9961	-14.8851	Southeast_Africa	2014	0.984	Y
ERR590536	Antsohihy	Madagascar	47.9961	-14.8851	Southeast_Africa	2014	0.986	Y
ERR211461	Chikwawa	Malawi	34.7715,34.801	-16.193575,-16.035	Southeast_Africa	2011	0.714	Y
ERR108409	Chikwawa	Malawi	34.7715,34.801	-16.193575,-16.035	Southeast_Africa	2011	0.993	Y
ERR069575	Chikwawa	Malawi	34.7715	-16.1936	Southeast_Africa	2011	0.513	Y
ERR108413	Chikwawa	Malawi	34.7715,34.801	-16.193575,-16.035	Southeast_Africa	2011	0.92	Y
ERR069568	Chikwawa	Malawi	34.7715,34.801	-16.193575,-16.035	Southeast_Africa	2011	0.965	Y
ERR216472	Chikwawa	Malawi	34.7715,34.801	-16.193575,-16.035	Southeast_Africa	2011	0.985	Y
ERR108408	Chikwawa	Malawi	34.7715,34.801	-16.193575,-16.035	Southeast_Africa	2011	0.462	Y
ERR114402	Chikwawa	Malawi	34.7715,34.801	-16.193575,-16.035	Southeast_Africa	2011	0.895	Y
ERR114373	Chikwawa	Malawi	34.7715,34.801	-16.193575,-16.035	Southeast_Africa	2011	0.742	Y
ERR114395	Chikwawa	Malawi	34.7715,34.801	-16.193575,-16.035	Southeast_Africa	2011	0.949	Y
ERR114359	Chikwawa	Malawi	34.7715,34.801	-16.193575,-16.035	Southeast_Africa	2011	0.755	Y
ERR114390	Chikwawa	Malawi	34.7715,34.801	-16.193575,-16.035	Southeast_Africa	2011	0.975	Y
ERR114361	Chikwawa	Malawi	34.7715	-16.1936	Southeast_Africa	2011	0.577	Y
ERR211541	Chikwawa	Malawi	34.7715,34.801	-16.193575,-16.035	Southeast_Africa	2011	0.735	Y
ERR108414	Chikwawa	Malawi	34.7715,34.801	-16.193575,-16.035	Southeast_Africa	2011	0.489	Y
ERR216489	Chikwawa	Malawi	34.7715,34.801	-16.193575,-16.035	Southeast_Africa	2011	0.936	Y
ERR484641	Chikwawa	Malawi	34.7715,34.801	-16.193575,-16.035	Southeast_Africa	2011	0.597	Y
ERR114386	Chikwawa	Malawi	34.7715,34.801	-16.193575,-16.035	Southeast_Africa	2011	0.985	Y
ERR114368	Chikwawa	Malawi	34.7715,34.801	-16.193575,-16.035	Southeast_Africa	2011	0.893	Y
ERR114401	Chikwawa	Malawi	34.7715,34.801	-16.193575,-16.035	Southeast_Africa	2011	0.527	Y
ERR114364	Chikwawa	Malawi	34.7715,34.801	-16.193575,-16.035	Southeast_Africa	2011	0.595	Y
ERR108419	Chikwawa	Malawi	34.7715,34.801	-16.193575,-16.035	Southeast_Africa	2011	0.366	Y
ERR069564	Chikwawa	Malawi	34.7715,34.801	-16.193575,-16.035	Southeast_Africa	2011	0.911	Y
ERR054076	Chikwawa	Malawi	34.7715,34.801	-16.193575,-16.035	Southeast_Africa	2011	0.718	Y
ERR108411	Chikwawa	Malawi	34.7715,34.801	-16.193575,-16.035	Southeast_Africa	2011	0.883	Y
ERR114353	Chikwawa	Malawi	34.7715,34.801	-16.193575,-16.035	Southeast_Africa	2011	0.948	Y
ERR234518	Chikwawa	Malawi	34.7715,34.801	-16.193575,-16.035	Southeast_Africa	2011	0.597	Y
ERR114400	Chikwawa	Malawi	34.7715,34.801	-16.193575,-16.035	Southeast_Africa	2011	0.348	Y
ERR108410	Chikwawa	Malawi	34.7715,34.801	-16.193575,-16.035	Southeast_Africa	2011	0.927	Y
ERR211460	Chikwawa	Malawi	34.7715,34.801	-16.193575,-16.035	Southeast_Africa	2011	0.706	Y
ERR108415	Chikwawa	Malawi	34.7715,34.801	-16.193575,-16.035	Southeast_Africa	2011	0.544	Y
ERR108417	Chikwawa	Malawi	34.7715,34.801	-16.193575,-16.035	Southeast_Africa	2011	0.551	Y
ERR114360	Chikwawa	Malawi	34.7715,34.801	-16.193575,-16.035	Southeast_Africa	2011	0.982	Y
ERR069567	Chikwawa	Malawi	34.7715	-16.1936	Southeast_Africa	2011	0.448	Y
ERR069566	Chikwawa	Malawi	34.7715,34.801	-16.193575,-16.035	Southeast_Africa	2011	0.804	Y
ERR114403	Chikwawa	Malawi	34.7715,34.801	-16.193575,-16.035	Southeast_Africa	2011	0.789	Y
ERR114391	Chikwawa	Malawi	34.7715,34.801	-16.193575,-16.035	Southeast_Africa	2011	0.544	Y
ERR114351	Chikwawa	Malawi	34.7715,34.801	-16.193575,-16.035	Southeast_Africa	2011	0.58	Y
ERR108416	Chikwawa	Malawi	34.7715,34.801	-16.193575,-16.035	Southeast_Africa	2011	0.644	Y
ERR114392	Chikwawa	Malawi	34.7715,34.801	-16.193575,-16.035	Southeast_Africa	2011	0.984	Y
ERR108412	Chikwawa	Malawi	34.7715,34.801	-16.193575,-16.035	Southeast_Africa	2011	0.585	Y
ERR108418	Chikwawa	Malawi	34.7715,34.801	-16.193575,-16.035	Southeast_Africa	2011	0.454	Y
ERR045662	Chikwawa	Malawi	34.7715,34.801	-16.193575,-16.035	Southeast_Africa	2011	0.939	Y
ERR069573	Chikwawa	Malawi	34.7715,34.801	-16.193575,-16.035	Southeast_Africa	2011	0.987	Y
ERR114398	Chikwawa	Malawi	34.7715,34.801	-16.193575,-16.035	Southeast_Africa	2011	0.373	Y
ERR114363	Chikwawa	Malawi	34.7715,34.801	-16.193575,-16.035	Southeast_Africa	2011	0.563	Y
ERR045656	Chikwawa	Malawi	34.7715,34.801	-16.193575,-16.035	Southeast_Africa	2011	0.983	Y
ERR114397	Chikwawa	Malawi	34.7715,34.801	-16.193575,-16.035	Southeast_Africa	2011	0.814	Y
ERR042680	Chikwawa	Malawi	34.7715,34.801	-16.193575,-16.035	Southeast_Africa	2011	0.56	Y
ERR045658	Chikwawa	Malawi	34.7715,34.801	-16.193575,-16.035	Southeast_Africa	2011	0.478	Y
ERR054070	Chikwawa	Malawi	34.7715,34.801	-16.193575,-16.035	Southeast_Africa	2011	0.993	Y
ERR045663	Chikwawa	Malawi	34.7715,34.801	-16.193575,-16.035	Southeast_Africa	2011	0.989	Y
ERR045657	Chikwawa	Malawi	34.7715,34.801	-16.193575,-16.035	Southeast_Africa	2011	0.598	Y
ERR054069	Chikwawa	Malawi	34.7715,34.801	-16.193575,-16.035	Southeast_Africa	2011	0.603	Y
ERR045664	Chikwawa	Malawi	34.7715,34.801	-16.193575,-16.035	Southeast_Africa	2011	0.721	Y
ERR114389	Chikwawa	Malawi	34.7715,34.801	-16.193575,-16.035	Southeast_Africa	2011	0.89	Y
ERR045659	Chikwawa	Malawi	34.7715,34.801	-16.193575,-16.035	Southeast_Africa	2011	0.917	Y
ERR072010	Chikwawa	Malawi	34.7715,34.801	-16.193575,-16.035	Southeast_Africa	2011	0.38	Y
ERR045666	Chikwawa	Malawi	34.7715,34.801	-16.193575,-16.035	Southeast_Africa	2011	0.985	Y
ERR069569	Chikwawa	Malawi	34.7715,34.801	-16.193575,-16.035	Southeast_Africa	2011	0.735	Y
ERR114372	Chikwawa	Malawi	34.7715,34.801	-16.193575,-16.035	Southeast_Africa	2011	0.425	Y
ERR045660	Chikwawa	Malawi	34.7715,34.801	-16.193575,-16.035	Southeast_Africa	2011	0.839	Y
ERR072001	Chikwawa	Malawi	34.7715,34.801	-16.193575,-16.035	Southeast_Africa	2011	0.527	Y
ERR114385	Chikwawa	Malawi	34.7715,34.801	-16.193575,-16.035	Southeast_Africa	2011	0.731	Y
ERR072012	Chikwawa	Malawi	34.7715,34.801	-16.193575,-16.035	Southeast_Africa	2011	0.987	Y
ERR054074	Chikwawa	Malawi	34.7715,34.801	-16.193575,-16.035	Southeast_Africa	2011	0.995	Y
ERR054078	Chikwawa	Malawi	34.7715,34.801	-16.193575,-16.035	Southeast_Africa	2011	0.988	Y
ERR045667	Chikwawa	Malawi	34.7715,34.801	-16.193575,-16.035	Southeast_Africa	2011	0.716	Y
ERR072007	Chikwawa	Malawi	34.7715,34.801	-16.193575,-16.035	Southeast_Africa	2011	0.681	Y
ERR054077	Chikwawa	Malawi	34.7715,34.801	-16.193575,-16.035	Southeast_Africa	2011	0.562	Y
ERR054075	Chikwawa	Malawi	34.7715,34.801	-16.193575,-16.035	Southeast_Africa	2011	0.97	Y
ERR072011	Chikwawa	Malawi	34.7715,34.801	-16.193575,-16.035	Southeast_Africa	2011	0.713	Y
ERR069574	Chikwawa	Malawi	34.7715,34.801	-16.193575,-16.035	Southeast_Africa	2011	0.612	Y
ERR114394	Chikwawa	Malawi	34.7715,34.801	-16.193575,-16.035	Southeast_Africa	2011	0.993	Y
ERR072006	Chikwawa	Malawi	34.7715,34.801	-16.193575,-16.035	Southeast_Africa	2011	0.981	Y
ERR072002	Chikwawa	Malawi	34.7715,34.801	-16.193575,-16.035	Southeast_Africa	2011	0.9	Y
ERR072005	Chikwawa	Malawi	34.7715,34.801	-16.193575,-16.035	Southeast_Africa	2011	0.987	Y
ERR072009	Chikwawa	Malawi	34.7715,34.801	-16.193575,-16.035	Southeast_Africa	2011	0.432	Y
ERR211564	Chikwawa	Malawi	34.7715,34.801	-16.193575,-16.035	Southeast_Africa	2011	0.979	Y
ERR072004	Chikwawa	Malawi	34.7715,34.801	-16.193575,-16.035	Southeast_Africa	2011	0.479	Y
ERR045661	Chikwawa	Malawi	34.7715,34.801	-16.193575,-16.035	Southeast_Africa	2011	0.987	Y
ERR042681	Chikwawa	Malawi	34.7715,34.801	-16.193575,-16.035	Southeast_Africa	2011	0.598	Y
ERR045665	Chikwawa	Malawi	34.7715,34.801	-16.193575,-16.035	Southeast_Africa	2011	0.513	Y
ERR114393	Chikwawa	Malawi	34.7715,34.801	-16.193575,-16.035	Southeast_Africa	2011	0.791	Y
ERR072008	Chikwawa	Malawi	34.7715,34.801	-16.193575,-16.035	Southeast_Africa	2011	0.993	Y
ERR072003	Chikwawa	Malawi	34.7715,34.801	-16.193575,-16.035	Southeast_Africa	2011	0.968	Y
ERR054071	Chikwawa	Malawi	34.7715,34.801	-16.193575,-16.035	Southeast_Africa	2011	0.995	Y
ERR054068	Chikwawa	Malawi	34.7715,34.801	-16.193575,-16.035	Southeast_Africa	2011	0.992	Y
ERR114399	Chikwawa	Malawi	34.7715,34.801	-16.193575,-16.035	Southeast_Africa	2011	0.965	Y
ERR042683	Chikwawa	Malawi	34.7715,34.801	-16.193575,-16.035	Southeast_Africa	2011	0.984	Y
ERR042686	Chikwawa	Malawi	34.7715,34.801	-16.193575,-16.035	Southeast_Africa	2011	0.97	Y
ERR042687	Chikwawa	Malawi	34.7715,34.801	-16.193575,-16.035	Southeast_Africa	2011	0.987	Y
ERR114387	Chikwawa	Malawi	34.7715,34.801	-16.193575,-16.035	Southeast_Africa	2011	0.603	Y
ERR042682	Chikwawa	Malawi	34.7715,34.801	-16.193575,-16.035	Southeast_Africa	2011	0.738	Y
ERR054072	Chikwawa	Malawi	34.7715,34.801	-16.193575,-16.035	Southeast_Africa	2011	0.859	Y
ERR042685	Chikwawa	Malawi	34.7715	-16.1936	Southeast_Africa	2011	0.972	Y
ERR054073	Chikwawa	Malawi	34.7715	-16.1936	Southeast_Africa	2011	0.993	Y
ERR211452	Bandiagara	Mali	-3.6105,-3.60535	14.3492,14.3445	West_Africa	2007	0.781	Y
ERR223046	Bandiagara	Mali	-3.6105,-3.60535	14.3492,14.3445	West_Africa	2007	0.542	Y
ERR015344	Bandiagara	Mali	-3.6105,-3.60535	14.3492,14.3445	West_Africa	2007	0.67	Y
ERR015431	Bandiagara	Mali	-3.6105,-3.60535	14.3492,14.3445	West_Africa	2007	0.876	Y
ERR211468	Bandiagara	Mali	-3.6105,-3.60535	14.3492,14.3445	West_Africa	2007	0.989	Y
ERR490340	Bandiagara	Mali	-3.6105,-3.60535	14.3492,14.3445	West_Africa	2007	0.504	Y
ERR211485	Bandiagara	Mali	-3.6105,-3.60535	14.3492,14.3445	West_Africa	2007	0.973	Y
ERR211522	Bandiagara	Mali	-3.6105,-3.60535	14.3492,14.3445	West_Africa	2007	0.964	Y
ERR015317	Faladje	Mali	-8.3333,-8.33778	13.1333,13.13889	West_Africa	2007	0.987	Y
ERR015354	Faladje	Mali	-8.3333,-8.33778	13.1333,13.13889	West_Africa	2007	0.63	Y
ERR018899	Faladje	Mali	-8.3333,-8.33778	13.1333,13.13889	West_Africa	2007	0.508	Y
ERR015435	Faladje	Mali	-8.3333,-8.33778	13.1333,13.13889	West_Africa	2007	0.965	Y
ERR018903	Faladje	Mali	-8.3333,-8.33778	13.1333,13.13889	West_Africa	2007	0.992	Y
ERR015371	Faladje	Mali	-8.3333,-8.33778	13.1333,13.13889	West_Africa	2007	0.966	Y
ERR015314	Faladje	Mali	-8.3333,-8.33778	13.1333,13.13889	West_Africa	2007	0.96	Y
ERR211479	Faladje	Mali	-8.3333,-8.33778	13.1333,13.13889	West_Africa	2007	0.592	Y
ERR211474	Faladje	Mali	-8.3333,-8.33778	13.1333,13.13889	West_Africa	2007	0.752	Y
ERR015322	Faladje	Mali	-8.3333,-8.33778	13.1333,13.13889	West_Africa	2007	0.577	Y
ERR015415	Faladje	Mali	-8.3333,-8.33778	13.1333,13.13889	West_Africa	2007	0.969	N
ERR018898	Faladje	Mali	-8.3333,-8.33778	13.1333,13.13889	West_Africa	2007	0.963	N
ERR015408	Faladje	Mali	-8.3333,-8.33778	13.1333,13.13889	West_Africa	2007	0.64	N
ERR015420	Faladje	Mali	-8.3333,-8.33778	13.1333,13.13889	West_Africa	2007	0.987	N
ERR211484	Faladje	Mali	-8.3333,-8.33778	13.1333,13.13889	West_Africa	2007	0.989	N
ERR013230	Faladje	Mali	-8.3333,-8.33778	13.1333,13.13889	West_Africa	2007	0.974	N
ERR199993	Faladje	Mali	-8.3333,-8.33778	13.1333,13.13889	West_Africa	2007	0.985	N
ERR015339	Faladje	Mali	-8.3333,-8.33778	13.1333,13.13889	West_Africa	2007	0.956	N
ERR199991	Faladje	Mali	-8.3333,-8.33778	13.1333,13.13889	West_Africa	2007	0.68	N
ERR490335	Faladje	Mali	-8.3333,-8.33778	13.1333,13.13889	West_Africa	2007	0.973	N
ERR199992	Faladje	Mali	-8.3333,-8.33778	13.1333,13.13889	West_Africa	2007	0.965	N
ERR012358	Faladje	Mali	-8.3333,-8.33778	13.1333,13.13889	West_Africa	2007	0.972	N
ERR012839	Faladje	Mali	-8.3333,-8.33778	13.1333,13.13889	West_Africa	2007	0.841	N
ERR211459	Faladje	Mali	-8.3333,-8.33778	13.1333,13.13889	West_Africa	2007	0.978	N
ERR015432	Faladje	Mali	-8.3333,-8.33778	13.1333,13.13889	West_Africa	2007	0.997	N
ERR015345	Faladje	Mali	-8.3333,-8.33778	13.1333,13.13889	West_Africa	2007	0.917	N
ERR223048	Kolle	Mali	-7.99805	12.5546	West_Africa	2007	0.956	Y
ERR015423	Kolle	Mali	-7.99805	12.5546	West_Africa	2007	0.835	Y
ERR015377	Kolle	Mali	-7.99805	12.5546	West_Africa	2007	0.981	Y
ERR015424	Kolle	Mali	-7.99805	12.5546	West_Africa	2007	0.966	Y
ERR015391	Kolle	Mali	-7.99805	12.5546	West_Africa	2007	0.963	Y
ERR015357	Kolle	Mali	-7.99805	12.5546	West_Africa	2007	0.981	Y
ERR015425	Kolle	Mali	-7.99805	12.5546	West_Africa	2007	0.992	Y
ERR018900	Kolle	Mali	-7.99805	12.5546	West_Africa	2007	0.961	Y
ERR015392	Kolle	Mali	-7.99805	12.5546	West_Africa	2007	0.864	Y
ERR018901	Kolle	Mali	-7.99805	12.5546	West_Africa	2007	0.538	Y
ERR015353	Kolle	Mali	-7.99805	12.5546	West_Africa	2007	0.331	N
ERR015409	Kolle	Mali	-7.99805	12.5546	West_Africa	2007	0.569	N
ERR211478	Kolle	Mali	-7.99805	12.5546	West_Africa	2007	0.499	N
ERR211482	Kolle	Mali	-7.99805	12.5546	West_Africa	2007	0.57	N
ERR012342	Kolle	Mali	-7.99805	12.5546	West_Africa	2007	0.99	N
ERR015325	Kolle	Mali	-7.99805	12.5546	West_Africa	2007	0.993	N
ERR015434	Kolle	Mali	-7.99805	12.5546	West_Africa	2007	0.592	N
ERR216456	Kolle	Mali	-7.99805	12.5546	West_Africa	2007	0.542	N
ERR211466	Kolle	Mali	-7.99805	12.5546	West_Africa	2007	0.638	N
ERR015340	Kolle	Mali	-7.99805	12.5546	West_Africa	2007	0.652	N
ERR019935	Kolle	Mali	-7.99805	12.5546	West_Africa	2007	0.974	N
ERR490336	Kolle	Mali	-7.99805	12.5546	West_Africa	2007	0.635	N
ERR211517	Kolle	Mali	-7.99805	12.5546	West_Africa	2007	0.986	N
ERR015382	Kolle	Mali	-7.99805	12.5546	West_Africa	2007	0.51	N
ERR199990	Kolle	Mali	-7.99805	12.5546	West_Africa	2007	0.382	N
ERR211527	Kolle	Mali	-7.99805	12.5546	West_Africa	2007	0.632	N
ERR211514	Kolle	Mali	-7.99805	12.5546	West_Africa	2007	0.943	N
ERR012386	Kolle	Mali	-7.99805	12.5546	West_Africa	2007	0.523	N
ERR199989	Kolle	Mali	-7.99805	12.5546	West_Africa	2007	0.592	N
ERR199986	Kolle	Mali	-7.99805	12.5546	West_Africa	2007	0.96	N
ERR015328	Kolle	Mali	-7.99805	12.5546	West_Africa	2007	0.985	N
ERR211451	Kolle	Mali	-7.99805	12.5546	West_Africa	2007	0.984	N
ERR211520	Kolle	Mali	-7.99805	12.5546	West_Africa	2007	0.586	N
ERR012492	Kolle	Mali	-7.99805	12.5546	West_Africa	2007	0.895	N
ERR199985	Kolle	Mali	-7.99805	12.5546	West_Africa	2007	0.887	N
ERR199988	Kolle	Mali	-7.99805	12.5546	West_Africa	2007	0.884	N
ERR012366	Kolle	Mali	-7.99805	12.5546	West_Africa	2007	0.945	N
ERR012677	Kolle	Mali	-7.99805	12.5546	West_Africa	2007	0.857	N
ERR199987	Kolle	Mali	-7.99805	12.5546	West_Africa	2007	0.75	N
ERR015422	Kolle	Mali	-7.99805	12.5546	West_Africa	2007	0.986	N
ERR666917	Bamako	Mali	-8.00289	12.6392	West_Africa	2012	0.983	Y
ERR666872	Bamako	Mali	-8.00289	12.6392	West_Africa	2012	0.654	Y
ERR670395	Bamako	Mali	-8.00289	12.6392	West_Africa	2012	0.993	Y
ERR666857	Bamako	Mali	-8.00289	12.6392	West_Africa	2013	0.963	Y
ERR662088	Bamako	Mali	-8.00289	12.6392	West_Africa	2013	0.975	Y
ERR666852	Bamako	Mali	-8.00289	12.6392	West_Africa	2013	0.652	Y
ERR662083	Bamako	Mali	-8.00289	12.6392	West_Africa	2013	0.728	Y
ERR666888	Bamako	Mali	-8.00289	12.6392	West_Africa	2013	0.967	Y
ERR666879	Bamako	Mali	-8.00289	12.6392	West_Africa	2013	0.985	Y
ERR662077	Bamako	Mali	-8.00289	12.6392	West_Africa	2013	0.488	Y
ERR662065	Bamako	Mali	-8.00289	12.6392	West_Africa	2013	0.985	Y
ERR666889	Bamako	Mali	-8.00289	12.6392	West_Africa	2013	0.861	Y
ERR662087	Bamako	Mali	-8.00289	12.6392	West_Africa	2013	0.988	Y
ERR666897	Bamako	Mali	-8.00289	12.6392	West_Africa	2013	0.62	N
ERR662063	Bamako	Mali	-8.00289	12.6392	West_Africa	2013	0.946	N
ERR666878	Bamako	Mali	-8.00289	12.6392	West_Africa	2013	0.739	N
ERR662092	Bamako	Mali	-8.00289	12.6392	West_Africa	2013	0.991	N
ERR666881	Bamako	Mali	-8.00289	12.6392	West_Africa	2013	0.519	N
ERR662089	Bamako	Mali	-8.00289	12.6392	West_Africa	2013	0.783	N
ERR670373	Bamako	Mali	-8.00289	12.6392	West_Africa	2013	0.578	N
ERR662079	Bamako	Mali	-8.00289	12.6392	West_Africa	2013	0.987	N
ERR670354	Bamako	Mali	-8.00289	12.6392	West_Africa	2013	0.779	N
ERR662081	Bamako	Mali	-8.00289	12.6392	West_Africa	2013	0.981	N
ERR662084	Bamako	Mali	-8.00289	12.6392	West_Africa	2013	0.984	N
ERR666918	Bamako	Mali	-8.00289	12.6392	West_Africa	2013	0.344	N
ERR670380	Bamako	Mali	-8.00289	12.6392	West_Africa	2013	0.985	N
ERR662093	Bamako	Mali	-8.00289	12.6392	West_Africa	2013	0.381	N
ERR662058	Bamako	Mali	-8.00289	12.6392	West_Africa	2013	0.721	N
ERR666919	Bamako	Mali	-8.00289	12.6392	West_Africa	2013	0.962	N
ERR662068	Bamako	Mali	-8.00289	12.6392	West_Africa	2013	0.721	N
ERR670397	Bamako	Mali	-8.00289	12.6392	West_Africa	2013	0.955	N
ERR666911	Bamako	Mali	-8.00289	12.6392	West_Africa	2013	0.966	N
ERR670372	Bamako	Mali	-8.00289	12.6392	West_Africa	2013	0.983	N
ERR666876	Bamako	Mali	-8.00289	12.6392	West_Africa	2013	0.95	N
ERR662085	Bamako	Mali	-8.00289	12.6392	West_Africa	2013	0.973	N
ERR666893	Bamako	Mali	-8.00289	12.6392	West_Africa	2013	0.987	N
ERR666858	Bamako	Mali	-8.00289	12.6392	West_Africa	2013	0.958	N
ERR662073	Bamako	Mali	-8.00289	12.6392	West_Africa	2013	0.686	N
ERR662062	Bamako	Mali	-8.00289	12.6392	West_Africa	2013	0.635	N
ERR662064	Bamako	Mali	-8.00289	12.6392	West_Africa	2013	0.62	N
ERR666914	Bamako	Mali	-8.00289	12.6392	West_Africa	2013	0.986	N
ERR662080	Bamako	Mali	-8.00289	12.6392	West_Africa	2013	0.776	N
ERR666869	Bamako	Mali	-8.00289	12.6392	West_Africa	2013	0.978	N
ERR670399	Bamako	Mali	-8.00289	12.6392	West_Africa	2013	0.963	N
ERR670388	Bamako	Mali	-8.00289	12.6392	West_Africa	2013	0.984	N
ERR666887	Bamako	Mali	-8.00289	12.6392	West_Africa	2013	0.983	N
ERR666922	Bamako	Mali	-8.00289	12.6392	West_Africa	2013	0.748	N
ERR666913	Bamako	Mali	-8.00289	12.6392	West_Africa	2013	0.985	N
ERR666863	Bamako	Mali	-8.00289	12.6392	West_Africa	2013	0.671	N
ERR662061	Bamako	Mali	-8.00289	12.6392	West_Africa	2013	0.982	N
ERR666912	Bamako	Mali	-8.00289	12.6392	West_Africa	2013	0.987	N
ERR670381	Bamako	Mali	-8.00289	12.6392	West_Africa	2013	0.612	N
ERR662060	Bamako	Mali	-8.00289	12.6392	West_Africa	2013	0.99	N
ERR670377	Bamako	Mali	-8.00289	12.6392	West_Africa	2013	0.667	N
ERR670376	Bamako	Mali	-8.00289	12.6392	West_Africa	2013	0.937	N
ERR666927	Bamako	Mali	-8.00289	12.6392	West_Africa	2013	0.987	N
ERR662086	Bamako	Mali	-8.00289	12.6392	West_Africa	2013	0.592	N
ERR670385	Bamako	Mali	-8.00289	12.6392	West_Africa	2013	0.962	N
ERR666931	Bamako	Mali	-8.00289	12.6392	West_Africa	2013	0.99	N
ERR670389	Bamako	Mali	-8.00289	12.6392	West_Africa	2013	0.987	N
ERR670367	Bamako	Mali	-8.00289	12.6392	West_Africa	2013	0.969	N
ERR670386	Bamako	Mali	-8.00289	12.6392	West_Africa	2013	0.969	N
ERR666866	Bamako	Mali	-8.00289	12.6392	West_Africa	2013	0.926	N
ERR666915	Bamako	Mali	-8.00289	12.6392	West_Africa	2013	0.982	N
ERR670355	Bamako	Mali	-8.00289	12.6392	West_Africa	2013	0.991	N
ERR666864	Bamako	Mali	-8.00289	12.6392	West_Africa	2013	0.784	N
ERR670371	Bamako	Mali	-8.00289	12.6392	West_Africa	2013	0.961	N
ERR670398	Bamako	Mali	-8.00289	12.6392	West_Africa	2013	0.876	N
ERR666865	Bamako	Mali	-8.00289	12.6392	West_Africa	2013	0.395	N
ERR666886	Bamako	Mali	-8.00289	12.6392	West_Africa	2013	0.983	N
ERR666896	Bamako	Mali	-8.00289	12.6392	West_Africa	2013	0.99	N
ERR670382	Bamako	Mali	-8.00289	12.6392	West_Africa	2013	0.988	N
ERR666898	Bamako	Mali	-8.00289	12.6392	West_Africa	2013	0.969	N
ERR666906	Bamako	Mali	-8.00289	12.6392	West_Africa	2013	0.761	N
ERR666862	Bamako	Mali	-8.00289	12.6392	West_Africa	2013	0.65	N
ERR666905	Bamako	Mali	-8.00289	12.6392	West_Africa	2013	0.993	N
ERR670375	Bamako	Mali	-8.00289	12.6392	West_Africa	2013	0.93	N
ERR670364	Bamako	Mali	-8.00289	12.6392	West_Africa	2013	0.841	N
ERR666909	Bamako	Mali	-8.00289	12.6392	West_Africa	2013	0.978	N
ERR666916	Bamako	Mali	-8.00289	12.6392	West_Africa	2013	0.987	N
ERR670362	Bamako	Mali	-8.00289	12.6392	West_Africa	2013	0.963	N
ERR670379	Bamako	Mali	-8.00289	12.6392	West_Africa	2013	0.989	N
ERR666910	Bamako	Mali	-8.00289	12.6392	West_Africa	2013	0.689	N
ERR666923	Bamako	Mali	-8.00289	12.6392	West_Africa	2013	0.987	N
ERR662078	Bamako	Mali	-8.00289	12.6392	West_Africa	2013	0.983	N
ERR670387	Bamako	Mali	-8.00289	12.6392	West_Africa	2013	0.965	N
ERR666859	Bamako	Mali	-8.00289	12.6392	West_Africa	2013	0.964	N
ERR666921	Bamako	Mali	-8.00289	12.6392	West_Africa	2013	0.986	N
ERR666895	Bamako	Mali	-8.00289	12.6392	West_Africa	2013	0.741	N
ERR662070	Bamako	Mali	-8.00289	12.6392	West_Africa	2013	0.985	N
ERR662069	Bamako	Mali	-8.00289	12.6392	West_Africa	2013	0.988	N
ERR666882	Bamako	Mali	-8.00289	12.6392	West_Africa	2013	0.688	N
ERR666899	Bamako	Mali	-8.00289	12.6392	West_Africa	2013	0.976	N
ERR670370	Bamako	Mali	-8.00289	12.6392	West_Africa	2013	0.719	N
ERR666861	Bamako	Mali	-8.00289	12.6392	West_Africa	2013	0.965	N
ERR666926	Bamako	Mali	-8.00289	12.6392	West_Africa	2013	0.888	N
ERR666904	Bamako	Mali	-8.00289	12.6392	West_Africa	2013	0.722	N
ERR666885	Bamako	Mali	-8.00289	12.6392	West_Africa	2013	0.721	N
ERR666867	Bamako	Mali	-8.00289	12.6392	West_Africa	2013	0.473	N
ERR662091	Bamako	Mali	-8.00289	12.6392	West_Africa	2013	0.594	N
ERR670363	Bamako	Mali	-8.00289	12.6392	West_Africa	2013	0.982	N
ERR670378	Bamako	Mali	-8.00289	12.6392	West_Africa	2013	0.978	N
ERR670361	Bamako	Mali	-8.00289	12.6392	West_Africa	2013	0.985	N
ERR666907	Bamako	Mali	-8.00289	12.6392	West_Africa	2013	0.88	N
ERR670365	Bamako	Mali	-8.00289	12.6392	West_Africa	2013	0.99	N
ERR670357	Bamako	Mali	-8.00289	12.6392	West_Africa	2013	0.993	N
ERR662066	Bamako	Mali	-8.00289	12.6392	West_Africa	2013	0.983	N
ERR670369	Bamako	Mali	-8.00289	12.6392	West_Africa	2013	0.989	N
ERR670356	Bamako	Mali	-8.00289	12.6392	West_Africa	2013	0.972	N
ERR666892	Bamako	Mali	-8.00289	12.6392	West_Africa	2013	0.67	N
ERR666871	Bamako	Mali	-8.00289	12.6392	West_Africa	2013	0.41	N
ERR666884	Bamako	Mali	-8.00289	12.6392	West_Africa	2013	0.955	N
ERR662076	Bamako	Mali	-8.00289	12.6392	West_Africa	2013	0.974	N
ERR670401	Bamako	Mali	-8.00289	12.6392	West_Africa	2013	0.977	N
ERR666929	Bamako	Mali	-8.00289	12.6392	West_Africa	2013	0.991	N
ERR666894	Bamako	Mali	-8.00289	12.6392	West_Africa	2013	0.588	N
ERR662071	Bamako	Mali	-8.00289	12.6392	West_Africa	2013	0.985	N
ERR666900	Bamako	Mali	-8.00289	12.6392	West_Africa	2013	0.871	N
ERR670359	Bamako	Mali	-8.00289	12.6392	West_Africa	2013	0.746	N
ERR662090	Bamako	Mali	-8.00289	12.6392	West_Africa	2013	0.984	N
ERR670384	Bamako	Mali	-8.00289	12.6392	West_Africa	2013	0.419	N
ERR666890	Bamako	Mali	-8.00289	12.6392	West_Africa	2013	0.954	N
ERR670390	Bamako	Mali	-8.00289	12.6392	West_Africa	2013	0.981	N
ERR670368	Bamako	Mali	-8.00289	12.6392	West_Africa	2013	0.602	N
ERR666908	Bamako	Mali	-8.00289	12.6392	West_Africa	2013	0.52	N
ERR666870	Bamako	Mali	-8.00289	12.6392	West_Africa	2013	0.983	N
ERR666920	Bamako	Mali	-8.00289	12.6392	West_Africa	2013	0.927	N
ERR666874	Bamako	Mali	-8.00289	12.6392	West_Africa	2013	0.954	N
ERR670360	Bamako	Mali	-8.00289	12.6392	West_Africa	2013	0.6	N
ERR662072	Bamako	Mali	-8.00289	12.6392	West_Africa	2013	0.99	N
ERR670396	Bamako	Mali	-8.00289	12.6392	West_Africa	2013	0.614	N
ERR666883	Bamako	Mali	-8.00289	12.6392	West_Africa	2013	0.962	N
ERR670400	Bamako	Mali	-8.00289	12.6392	West_Africa	2013	0.663	N
ERR666930	Bamako	Mali	-8.00289	12.6392	West_Africa	2013	0.735	N
ERR666875	Bamako	Mali	-8.00289	12.6392	West_Africa	2013	0.909	N
ERR662082	Bamako	Mali	-8.00289	12.6392	West_Africa	2013	0.59	N
ERR670366	Bamako	Mali	-8.00289	12.6392	West_Africa	2013	0.892	N
ERR666925	Bamako	Mali	-8.00289	12.6392	West_Africa	2013	0.882	N
ERR666903	Bamako	Mali	-8.00289	12.6392	West_Africa	2013	0.959	N
ERR666868	Bamako	Mali	-8.00289	12.6392	West_Africa	2013	0.872	N
ERR666891	Bamako	Mali	-8.00289	12.6392	West_Africa	2013	0.988	N
ERR670374	Bamako	Mali	-8.00289	12.6392	West_Africa	2013	0.96	N
ERR666902	Bamako	Mali	-8.00289	12.6392	West_Africa	2013	0.397	N
ERR670391	Bamako	Mali	-8.00289	12.6392	West_Africa	2013	0.984	N
ERR670394	Bamako	Mali	-8.00289	12.6392	West_Africa	2013	0.586	N
ERR670383	Bamako	Mali	-8.00289	12.6392	West_Africa	2013	0.989	N
ERR666928	Bamako	Mali	-8.00289	12.6392	West_Africa	2013	0.713	N
ERR666924	Bamako	Mali	-8.00289	12.6392	West_Africa	2013	0.981	N
ERR670358	Bamako	Mali	-8.00289	12.6392	West_Africa	2013	0.795	N
ERR662074	Bamako	Mali	-8.00289	12.6392	West_Africa	2013	0.573	N
ERR662059	Bamako	Mali	-8.00289	12.6392	West_Africa	2013	0.957	N
ERR670392	Bamako	Mali	-8.00289	12.6392	West_Africa	2013	0.656	N
ERR670393	Bamako	Mali	-8.00289	12.6392	West_Africa	2013	0.962	N
ERR666901	Bamako	Mali	-8.00289	12.6392	West_Africa	2013	0.454	N
ERR662067	Bamako	Mali	-8.00289	12.6392	West_Africa	2013	0.766	N
ERR666873	Bamako	Mali	-8.00289	12.6392	West_Africa	2013	0.725	N
ERR662075	Bamako	Mali	-8.00289	12.6392	West_Africa	2013	0.987	N
ERR666860	Bamako	Mali	-8.00289	12.6392	West_Africa	2013	0.612	N
ERR666856	Bamako	Mali	-8.00289	12.6392	West_Africa	2013	0.719	N
ERR666853	Bamako	Mali	-8.00289	12.6392	West_Africa	2013	0.986	N
ERR666855	Bamako	Mali	-8.00289	12.6392	West_Africa	2013	0.953	N
ERR666854	Bamako	Mali	-8.00289	12.6392	West_Africa	2013	0.98	N
ERR636189	Faladje	Mali	-8.3333	13.1333	West_Africa	2013	0.984	Y
ERR636240	Faladje	Mali	-8.3333	13.1333	West_Africa	2013	0.972	Y
ERR636234	Faladje	Mali	-8.3333	13.1333	West_Africa	2013	0.781	Y
ERR636224	Faladje	Mali	-8.3333	13.1333	West_Africa	2013	0.976	Y
ERR636195	Faladje	Mali	-8.3333	13.1333	West_Africa	2013	0.85	Y
ERR636229	Faladje	Mali	-8.3333	13.1333	West_Africa	2013	0.407	Y
ERR636309	Faladje	Mali	-8.3333	13.1333	West_Africa	2013	0.98	Y
ERR636199	Faladje	Mali	-8.3333	13.1333	West_Africa	2013	0.743	Y
ERR636323	Faladje	Mali	-8.3333	13.1333	West_Africa	2013	0.405	Y
ERR636202	Faladje	Mali	-8.3333	13.1333	West_Africa	2013	0.837	Y
ERR636325	Faladje	Mali	-8.3333	13.1333	West_Africa	2013	0.979	N
ERR636332	Faladje	Mali	-8.3333	13.1333	West_Africa	2013	0.977	N
ERR636285	Faladje	Mali	-8.3333	13.1333	West_Africa	2013	0.579	N
ERR636316	Faladje	Mali	-8.3333	13.1333	West_Africa	2013	0.863	N
ERR636276	Faladje	Mali	-8.3333	13.1333	West_Africa	2013	0.983	N
ERR636207	Faladje	Mali	-8.3333	13.1333	West_Africa	2013	0.988	N
ERR636176	Faladje	Mali	-8.3333	13.1333	West_Africa	2013	0.757	N
ERR636291	Faladje	Mali	-8.3333	13.1333	West_Africa	2013	0.63	N
ERR636272	Faladje	Mali	-8.3333	13.1333	West_Africa	2013	0.661	N
ERR636214	Faladje	Mali	-8.3333	13.1333	West_Africa	2013	0.388	N
ERR636327	Faladje	Mali	-8.3333	13.1333	West_Africa	2013	0.967	N
ERR636301	Faladje	Mali	-8.3333	13.1333	West_Africa	2013	0.627	N
ERR636275	Faladje	Mali	-8.3333	13.1333	West_Africa	2013	0.959	N
ERR636292	Faladje	Mali	-8.3333	13.1333	West_Africa	2013	0.511	N
ERR636313	Faladje	Mali	-8.3333	13.1333	West_Africa	2013	0.886	N
ERR636284	Faladje	Mali	-8.3333	13.1333	West_Africa	2013	0.449	N
ERR636223	Faladje	Mali	-8.3333	13.1333	West_Africa	2013	0.787	N
ERR636330	Faladje	Mali	-8.3333	13.1333	West_Africa	2013	0.559	N
ERR636318	Faladje	Mali	-8.3333	13.1333	West_Africa	2013	0.965	N
ERR636201	Faladje	Mali	-8.3333	13.1333	West_Africa	2013	0.884	N
ERR636307	Faladje	Mali	-8.3333	13.1333	West_Africa	2013	0.984	N
ERR636203	Faladje	Mali	-8.3333	13.1333	West_Africa	2013	0.966	N
ERR636222	Faladje	Mali	-8.3333	13.1333	West_Africa	2013	0.435	N
ERR636293	Faladje	Mali	-8.3333	13.1333	West_Africa	2013	0.69	N
ERR636270	Faladje	Mali	-8.3333	13.1333	West_Africa	2013	0.959	N
ERR636273	Faladje	Mali	-8.3333	13.1333	West_Africa	2013	0.986	N
ERR636283	Faladje	Mali	-8.3333	13.1333	West_Africa	2013	0.981	N
ERR636324	Faladje	Mali	-8.3333	13.1333	West_Africa	2013	0.517	N
ERR636290	Faladje	Mali	-8.3333	13.1333	West_Africa	2013	0.396	N
ERR636288	Faladje	Mali	-8.3333	13.1333	West_Africa	2013	0.937	N
ERR636329	Faladje	Mali	-8.3333	13.1333	West_Africa	2013	0.678	N
ERR636297	Faladje	Mali	-8.3333	13.1333	West_Africa	2013	0.957	N
ERR636314	Faladje	Mali	-8.3333	13.1333	West_Africa	2013	0.589	N
ERR636331	Faladje	Mali	-8.3333	13.1333	West_Africa	2013	0.749	N
ERR636215	Faladje	Mali	-8.3333	13.1333	West_Africa	2013	0.574	N
ERR636271	Faladje	Mali	-8.3333	13.1333	West_Africa	2013	0.607	N
ERR636205	Faladje	Mali	-8.3333	13.1333	West_Africa	2013	0.983	N
ERR636317	Faladje	Mali	-8.3333	13.1333	West_Africa	2013	0.955	N
ERR636218	Faladje	Mali	-8.3333	13.1333	West_Africa	2013	0.963	N
ERR636191	Faladje	Mali	-8.3333	13.1333	West_Africa	2013	0.956	N
ERR636298	Faladje	Mali	-8.3333	13.1333	West_Africa	2013	0.984	N
ERR636180	Faladje	Mali	-8.3333	13.1333	West_Africa	2013	0.969	N
ERR636320	Faladje	Mali	-8.3333	13.1333	West_Africa	2013	0.963	N
ERR636221	Faladje	Mali	-8.3333	13.1333	West_Africa	2013	0.832	N
ERR636286	Faladje	Mali	-8.3333	13.1333	West_Africa	2013	0.962	N
ERR636311	Faladje	Mali	-8.3333	13.1333	West_Africa	2013	0.966	N
ERR636187	Faladje	Mali	-8.3333	13.1333	West_Africa	2013	0.961	N
ERR636204	Faladje	Mali	-8.3333	13.1333	West_Africa	2013	0.952	N
ERR636305	Faladje	Mali	-8.3333	13.1333	West_Africa	2013	0.551	N
ERR636295	Faladje	Mali	-8.3333	13.1333	West_Africa	2013	0.985	N
ERR636281	Faladje	Mali	-8.3333	13.1333	West_Africa	2013	0.771	N
ERR636277	Faladje	Mali	-8.3333	13.1333	West_Africa	2013	0.617	N
ERR636304	Faladje	Mali	-8.3333	13.1333	West_Africa	2013	0.677	N
ERR636216	Faladje	Mali	-8.3333	13.1333	West_Africa	2013	0.966	N
ERR636274	Faladje	Mali	-8.3333	13.1333	West_Africa	2013	0.57	N
ERR636278	Faladje	Mali	-8.3333	13.1333	West_Africa	2013	0.597	N
ERR636319	Faladje	Mali	-8.3333	13.1333	West_Africa	2013	0.986	N
ERR636303	Faladje	Mali	-8.3333	13.1333	West_Africa	2013	0.652	N
ERR636213	Faladje	Mali	-8.3333	13.1333	West_Africa	2013	0.431	N
ERR636185	Faladje	Mali	-8.3333	13.1333	West_Africa	2013	0.961	N
ERR636296	Faladje	Mali	-8.3333	13.1333	West_Africa	2013	0.914	N
ERR636315	Faladje	Mali	-8.3333	13.1333	West_Africa	2013	0.969	N
ERR636289	Faladje	Mali	-8.3333	13.1333	West_Africa	2013	0.926	N
ERR636300	Faladje	Mali	-8.3333	13.1333	West_Africa	2013	0.955	N
ERR636206	Faladje	Mali	-8.3333	13.1333	West_Africa	2013	0.939	N
ERR636220	Faladje	Mali	-8.3333	13.1333	West_Africa	2013	0.555	N
ERR636212	Faladje	Mali	-8.3333	13.1333	West_Africa	2013	0.983	N
ERR636328	Faladje	Mali	-8.3333	13.1333	West_Africa	2013	0.658	N
ERR636302	Faladje	Mali	-8.3333	13.1333	West_Africa	2013	0.63	N
ERR636326	Faladje	Mali	-8.3333	13.1333	West_Africa	2013	0.986	N
ERR636210	Faladje	Mali	-8.3333	13.1333	West_Africa	2013	0.731	N
ERR636217	Faladje	Mali	-8.3333	13.1333	West_Africa	2013	0.594	N
ERR636321	Faladje	Mali	-8.3333	13.1333	West_Africa	2013	0.885	N
ERR636211	Faladje	Mali	-8.3333	13.1333	West_Africa	2013	0.968	N
ERR636209	Faladje	Mali	-8.3333	13.1333	West_Africa	2013	0.96	N
ERR636299	Faladje	Mali	-8.3333	13.1333	West_Africa	2013	0.746	N
ERR636310	Faladje	Mali	-8.3333	13.1333	West_Africa	2013	0.752	N
ERR636308	Faladje	Mali	-8.3333	13.1333	West_Africa	2013	0.579	N
ERR636208	Faladje	Mali	-8.3333	13.1333	West_Africa	2013	0.967	N
ERR636181	Faladje	Mali	-8.3333	13.1333	West_Africa	2013	0.976	N
ERR636282	Faladje	Mali	-8.3333	13.1333	West_Africa	2013	0.952	N
ERR636194	Faladje	Mali	-8.3333	13.1333	West_Africa	2013	0.829	N
ERR636312	Faladje	Mali	-8.3333	13.1333	West_Africa	2013	0.988	N
ERR636294	Faladje	Mali	-8.3333	13.1333	West_Africa	2013	0.982	N
ERR636287	Faladje	Mali	-8.3333	13.1333	West_Africa	2013	0.683	N
ERR636200	Faladje	Mali	-8.3333	13.1333	West_Africa	2013	0.959	N
ERR636322	Faladje	Mali	-8.3333	13.1333	West_Africa	2013	0.99	N
ERR636334	Faladje	Mali	-8.3333	13.1333	West_Africa	2013	0.576	N
ERR636178	Faladje	Mali	-8.3333	13.1333	West_Africa	2013	0.807	N
ERR636197	Faladje	Mali	-8.3333	13.1333	West_Africa	2013	0.952	N
ERR636236	Faladje	Mali	-8.3333	13.1333	West_Africa	2013	0.955	N
ERR636188	Faladje	Mali	-8.3333	13.1333	West_Africa	2013	0.485	N
ERR636279	Faladje	Mali	-8.3333	13.1333	West_Africa	2013	0.529	N
ERR636280	Faladje	Mali	-8.3333	13.1333	West_Africa	2013	0.962	N
ERR636182	Faladje	Mali	-8.3333	13.1333	West_Africa	2013	0.966	N
ERR636306	Faladje	Mali	-8.3333	13.1333	West_Africa	2013	0.959	N
ERR636235	Faladje	Mali	-8.3333	13.1333	West_Africa	2013	0.987	N
ERR636242	Faladje	Mali	-8.3333	13.1333	West_Africa	2013	0.74	N
ERR636225	Faladje	Mali	-8.3333	13.1333	West_Africa	2013	0.608	N
ERR636230	Faladje	Mali	-8.3333	13.1333	West_Africa	2013	0.672	N
ERR636192	Faladje	Mali	-8.3333	13.1333	West_Africa	2013	0.972	N
ERR636239	Faladje	Mali	-8.3333	13.1333	West_Africa	2013	0.714	N
ERR636244	Faladje	Mali	-8.3333	13.1333	West_Africa	2013	0.593	N
ERR636186	Faladje	Mali	-8.3333	13.1333	West_Africa	2013	0.989	N
ERR636190	Faladje	Mali	-8.3333	13.1333	West_Africa	2013	0.985	N
ERR636196	Faladje	Mali	-8.3333	13.1333	West_Africa	2013	0.954	N
ERR636227	Faladje	Mali	-8.3333	13.1333	West_Africa	2013	0.841	N
ERR636241	Faladje	Mali	-8.3333	13.1333	West_Africa	2013	0.802	N
ERR636177	Faladje	Mali	-8.3333	13.1333	West_Africa	2013	0.83	N
ERR636183	Faladje	Mali	-8.3333	13.1333	West_Africa	2013	0.562	N
ERR636184	Faladje	Mali	-8.3333	13.1333	West_Africa	2013	0.953	N
ERR636231	Faladje	Mali	-8.3333	13.1333	West_Africa	2013	0.88	N
ERR912932	Nioro du Sahel	Mali	-9.58863	15.232	West_Africa	2013	0.988	Y
ERR912931	Nioro du Sahel	Mali	-9.58863	15.232	West_Africa	2013	0.986	Y
ERR912933	Nioro du Sahel	Mali	-9.58863	15.232	West_Africa	2013	0.993	Y
ERR636179	Faladje	Mali	-8.3333	13.1333	West_Africa	2014	0.955	Y
ERR636175	Faladje	Mali	-8.3333	13.1333	West_Africa	2014	0.959	Y
ERR636198	Faladje	Mali	-8.3333	13.1333	West_Africa	2014	0.941	Y
ERR1063598	Nioro du Sahel	Mali	-9.58863	15.232	West_Africa	2014	0.964	Y
ERR1045304	Nioro du Sahel	Mali	-9.58863	15.232	West_Africa	2014	0.97	Y
ERR1063608	Nioro du Sahel	Mali	-9.58863	15.232	West_Africa	2014	0.985	Y
ERR1063616	Nioro du Sahel	Mali	-9.58863	15.232	West_Africa	2014	0.971	Y
ERR1045306	Nioro du Sahel	Mali	-9.58863	15.232	West_Africa	2014	0.989	Y
ERR1045309	Nioro du Sahel	Mali	-9.58863	15.232	West_Africa	2014	0.814	Y
ERR1045307	Nioro du Sahel	Mali	-9.58863	15.232	West_Africa	2014	0.99	Y
ERR1045308	Nioro du Sahel	Mali	-9.58863	15.232	West_Africa	2014	0.99	Y
ERR1063609	Nioro du Sahel	Mali	-9.58863	15.232	West_Africa	2014	0.976	Y
ERR1045316	Nioro du Sahel	Mali	-9.58863	15.232	West_Africa	2014	0.916	Y
ERR1045302	Nioro du Sahel	Mali	-9.58863	15.232	West_Africa	2014	0.93	N
ERR1063600	Nioro du Sahel	Mali	-9.58863	15.232	West_Africa	2014	0.824	N
ERR1045317	Nioro du Sahel	Mali	-9.58863	15.232	West_Africa	2014	0.949	N
ERR1063610	Nioro du Sahel	Mali	-9.58863	15.232	West_Africa	2014	0.924	N
ERR1045310	Nioro du Sahel	Mali	-9.58863	15.232	West_Africa	2014	0.954	N
ERR1063612	Nioro du Sahel	Mali	-9.58863	15.232	West_Africa	2014	0.957	N
ERR1045315	Nioro du Sahel	Mali	-9.58863	15.232	West_Africa	2014	0.888	N
ERR1063607	Nioro du Sahel	Mali	-9.58863	15.232	West_Africa	2014	0.95	N
ERR1063604	Nioro du Sahel	Mali	-9.58863	15.232	West_Africa	2014	0.971	N
ERR1045313	Nioro du Sahel	Mali	-9.58863	15.232	West_Africa	2014	0.825	N
ERR1045312	Nioro du Sahel	Mali	-9.58863	15.232	West_Africa	2014	0.665	N
ERR1045314	Nioro du Sahel	Mali	-9.58863	15.232	West_Africa	2014	0.542	N
ERR1063611	Nioro du Sahel	Mali	-9.58863	15.232	West_Africa	2014	0.639	N
ERR1063606	Nioro du Sahel	Mali	-9.58863	15.232	West_Africa	2014	0.981	N
ERR1063614	Nioro du Sahel	Mali	-9.58863	15.232	West_Africa	2014	0.975	N
ERR1045318	Nioro du Sahel	Mali	-9.58863	15.232	West_Africa	2014	0.786	N
ERR1063594	Nioro du Sahel	Mali	-9.58863	15.232	West_Africa	2014	0.821	N
ERR1063603	Nioro du Sahel	Mali	-9.58863	15.232	West_Africa	2014	0.988	N
ERR1063590	Nioro du Sahel	Mali	-9.58863	15.232	West_Africa	2014	0.682	N
ERR1045319	Nioro du Sahel	Mali	-9.58863	15.232	West_Africa	2014	0.987	N
ERR1063591	Nioro du Sahel	Mali	-9.58863	15.232	West_Africa	2014	0.956	N
ERR1063589	Nioro du Sahel	Mali	-9.58863	15.232	West_Africa	2014	0.989	N
ERR1063592	Nioro du Sahel	Mali	-9.58863	15.232	West_Africa	2014	0.822	N
ERR1045320	Nioro du Sahel	Mali	-9.58863	15.232	West_Africa	2014	0.981	N
ERR1063602	Nioro du Sahel	Mali	-9.58863	15.232	West_Africa	2014	0.546	N
ERR1063601	Nioro du Sahel	Mali	-9.58863	15.232	West_Africa	2014	0.892	N
ERR1063596	Nioro du Sahel	Mali	-9.58863	15.232	West_Africa	2014	0.99	N
ERR1063593	Nioro du Sahel	Mali	-9.58863	15.232	West_Africa	2014	0.951	N
ERR1045322	Nioro du Sahel	Mali	-9.58863	15.232	West_Africa	2014	0.966	N
ERR1045311	Nioro du Sahel	Mali	-9.58863	15.232	West_Africa	2014	0.969	N
ERR1063615	Nioro du Sahel	Mali	-9.58863	15.232	West_Africa	2014	0.941	N
ERR1045321	Nioro du Sahel	Mali	-9.58863	15.232	West_Africa	2014	0.691	N
ERR1063599	Nioro du Sahel	Mali	-9.58863	15.232	West_Africa	2014	0.594	N
ERR1063597	Nioro du Sahel	Mali	-9.58863	15.232	West_Africa	2014	0.983	N
ERR1063595	Nioro du Sahel	Mali	-9.58863	15.232	West_Africa	2014	0.986	N
ERR1063613	Nioro du Sahel	Mali	-9.58863	15.232	West_Africa	2014	0.969	N
ERR1045305	Nioro du Sahel	Mali	-9.58863	15.232	West_Africa	2014	0.843	N
ERR1063605	Nioro du Sahel	Mali	-9.58863	15.232	West_Africa	2014	0.989	N
ERR1045303	Nioro du Sahel	Mali	-9.58863	15.232	West_Africa	2014	0.961	N
ERR2894545	Bougoula-Hameau	Mali	-5.68956	11.3162	West_Africa	2015	0.851	Y
ERR2894548	Bougoula-Hameau	Mali	-5.68956	11.3162	West_Africa	2015	0.993	Y
ERR2894549	Bougoula-Hameau	Mali	-5.68956	11.3162	West_Africa	2015	0.994	Y
ERR2894550	Bougoula-Hameau	Mali	-5.68956	11.3162	West_Africa	2015	0.744	Y
ERR2894552	Bougoula-Hameau	Mali	-5.68956	11.3162	West_Africa	2015	0.807	Y
ERR2894556	Bougoula-Hameau	Mali	-5.68956	11.3162	West_Africa	2015	0.981	Y
ERR2894563	Bougoula-Hameau	Mali	-5.68956	11.3162	West_Africa	2015	0.822	Y
ERR2894566	Bougoula-Hameau	Mali	-5.68956	11.3162	West_Africa	2015	0.78	Y
ERR2894569	Bougoula-Hameau	Mali	-5.68956	11.3162	West_Africa	2015	0.98	Y
ERR2894571	Bougoula-Hameau	Mali	-5.68956	11.3162	West_Africa	2015	0.525	Y
ERR2894574	Bougoula-Hameau	Mali	-5.68956	11.3162	West_Africa	2015	0.946	N
ERR2894578	Bougoula-Hameau	Mali	-5.68956	11.3162	West_Africa	2015	0.587	N
ERR2894586	Bougoula-Hameau	Mali	-5.68956	11.3162	West_Africa	2015	0.857	N
ERR2894589	Bougoula-Hameau	Mali	-5.68956	11.3162	West_Africa	2015	0.976	N
ERR2894591	Bougoula-Hameau	Mali	-5.68956	11.3162	West_Africa	2015	0.984	N
ERR2894592	Bougoula-Hameau	Mali	-5.68956	11.3162	West_Africa	2015	0.975	N
ERR2894595	Bougoula-Hameau	Mali	-5.68956	11.3162	West_Africa	2015	0.99	N
ERR2894598	Bougoula-Hameau	Mali	-5.68956	11.3162	West_Africa	2015	0.99	N
ERR2894467	Bougoula-Hameau	Mali	-5.68956	11.3162	West_Africa	2015	0.989	N
ERR2894470	Bougoula-Hameau	Mali	-5.68956	11.3162	West_Africa	2015	0.767	N
ERR2894474	Bougoula-Hameau	Mali	-5.68956	11.3162	West_Africa	2015	0.993	N
ERR2894476	Bougoula-Hameau	Mali	-5.68956	11.3162	West_Africa	2015	0.945	N
ERR2894679	Faladje	Mali	-8.3333	13.1333	West_Africa	2015	0.865	Y
ERR2894648	Faladje	Mali	-8.3333	13.1333	West_Africa	2015	0.993	Y
ERR2894650	Faladje	Mali	-8.3333	13.1333	West_Africa	2015	0.884	Y
ERR2894652	Faladje	Mali	-8.3333	13.1333	West_Africa	2015	0.782	Y
ERR2894658	Faladje	Mali	-8.3333	13.1333	West_Africa	2015	0.994	Y
ERR2894660	Faladje	Mali	-8.3333	13.1333	West_Africa	2015	0.884	Y
ERR2894662	Faladje	Mali	-8.3333	13.1333	West_Africa	2015	0.78	Y
ERR2894664	Faladje	Mali	-8.3333	13.1333	West_Africa	2015	0.964	Y
ERR2894665	Faladje	Mali	-8.3333	13.1333	West_Africa	2015	0.996	Y
ERR2894667	Faladje	Mali	-8.3333	13.1333	West_Africa	2015	0.747	Y
ERR2894669	Faladje	Mali	-8.3333	13.1333	West_Africa	2015	0.576	N
ERR2894672	Faladje	Mali	-8.3333	13.1333	West_Africa	2015	0.979	N
ERR2892458	Nioro du Sahel	Mali	-9.58863	15.232	West_Africa	2015	0.994	Y
ERR2892362	Nioro du Sahel	Mali	-9.58863	15.232	West_Africa	2015	0.878	Y
ERR2892461	Nioro du Sahel	Mali	-9.58863	15.232	West_Africa	2015	0.719	Y
ERR2892084	Nioro du Sahel	Mali	-9.58863	15.232	West_Africa	2015	0.995	Y
ERR2892182	Nioro du Sahel	Mali	-9.58863	15.232	West_Africa	2015	0.986	Y
ERR2892181	Nioro du Sahel	Mali	-9.58863	15.232	West_Africa	2015	0.729	Y
ERR2892493	Nioro du Sahel	Mali	-9.58863	15.232	West_Africa	2015	0.992	Y
ERR2892321	Nioro du Sahel	Mali	-9.58863	15.232	West_Africa	2015	0.995	Y
ERR2892205	Nioro du Sahel	Mali	-9.58863	15.232	West_Africa	2015	0.993	Y
ERR2892251	Nioro du Sahel	Mali	-9.58863	15.232	West_Africa	2015	0.991	N
ERR2892398	Nioro du Sahel	Mali	-9.58863	15.232	West_Africa	2015	0.993	N
ERR2892322	Nioro du Sahel	Mali	-9.58863	15.232	West_Africa	2015	0.876	N
ERR2892277	Nioro du Sahel	Mali	-9.58863	15.232	West_Africa	2015	0.995	N
ERR2892373	Nioro du Sahel	Mali	-9.58863	15.232	West_Africa	2015	0.747	N
ERR2892421	Nioro du Sahel	Mali	-9.58863	15.232	West_Africa	2015	0.798	N
ERR2892276	Nioro du Sahel	Mali	-9.58863	15.232	West_Africa	2015	0.904	N
ERR2892320	Nioro du Sahel	Mali	-9.58863	15.232	West_Africa	2015	0.68	N
ERR2892232	Nioro du Sahel	Mali	-9.58863	15.232	West_Africa	2015	0.602	N
ERR2892395	Nioro du Sahel	Mali	-9.58863	15.232	West_Africa	2015	0.996	N
ERR2892204	Nioro du Sahel	Mali	-9.58863	15.232	West_Africa	2015	0.993	N
ERR2892303	Nioro du Sahel	Mali	-9.58863	15.232	West_Africa	2015	0.848	N
ERR2892302	Nioro du Sahel	Mali	-9.58863	15.232	West_Africa	2015	0.991	N
ERR2892203	Nioro du Sahel	Mali	-9.58863	15.232	West_Africa	2015	0.856	N
ERR2892319	Nioro du Sahel	Mali	-9.58863	15.232	West_Africa	2015	0.962	N
ERR2892183	Nioro du Sahel	Mali	-9.58863	15.232	West_Africa	2015	0.855	N
ERR2892323	Nioro du Sahel	Mali	-9.58863	15.232	West_Africa	2015	0.993	N
ERR2892278	Nioro du Sahel	Mali	-9.58863	15.232	West_Africa	2015	0.995	N
ERR2892423	Nioro du Sahel	Mali	-9.58863	15.232	West_Africa	2015	0.528	N
ERR2892206	Nioro du Sahel	Mali	-9.58863	15.232	West_Africa	2015	0.979	N
ERR2892185	Nioro du Sahel	Mali	-9.58863	15.232	West_Africa	2015	0.995	N
ERR2892233	Nioro du Sahel	Mali	-9.58863	15.232	West_Africa	2015	0.916	N
ERR2892520	Nioro du Sahel	Mali	-9.58863	15.232	West_Africa	2015	0.861	N
ERR2892186	Nioro du Sahel	Mali	-9.58863	15.232	West_Africa	2015	0.994	N
ERR2892253	Nioro du Sahel	Mali	-9.58863	15.232	West_Africa	2015	0.92	N
ERR2892446	Nioro du Sahel	Mali	-9.58863	15.232	West_Africa	2015	0.97	N
ERR2892399	Nioro du Sahel	Mali	-9.58863	15.232	West_Africa	2015	0.946	N
ERR2892348	Nioro du Sahel	Mali	-9.58863	15.232	West_Africa	2015	0.855	N
ERR2892469	Nioro du Sahel	Mali	-9.58863	15.232	West_Africa	2015	0.884	N
ERR2892254	Nioro du Sahel	Mali	-9.58863	15.232	West_Africa	2015	0.755	N
ERR2892234	Nioro du Sahel	Mali	-9.58863	15.232	West_Africa	2015	0.993	N
ERR2892279	Nioro du Sahel	Mali	-9.58863	15.232	West_Africa	2015	0.807	N
ERR2892400	Nioro du Sahel	Mali	-9.58863	15.232	West_Africa	2015	0.996	N
ERR2892349	Nioro du Sahel	Mali	-9.58863	15.232	West_Africa	2015	0.964	N
ERR2892324	Nioro du Sahel	Mali	-9.58863	15.232	West_Africa	2015	0.799	N
ERR2892325	Nioro du Sahel	Mali	-9.58863	15.232	West_Africa	2015	0.712	N
ERR2892513	Nioro du Sahel	Mali	-9.58863	15.232	West_Africa	2015	0.854	N
ERR2892346	Nioro du Sahel	Mali	-9.58863	15.232	West_Africa	2015	0.986	N
ERR2892419	Nioro du Sahel	Mali	-9.58863	15.232	West_Africa	2015	0.994	N
ERR2892420	Nioro du Sahel	Mali	-9.58863	15.232	West_Africa	2015	0.991	N
ERR2892274	Nioro du Sahel	Mali	-9.58863	15.232	West_Africa	2015	0.993	N
ERR2892300	Nioro du Sahel	Mali	-9.58863	15.232	West_Africa	2015	0.972	N
ERR2892318	Nioro du Sahel	Mali	-9.58863	15.232	West_Africa	2015	0.877	N
ERR2892418	Nioro du Sahel	Mali	-9.58863	15.232	West_Africa	2015	0.792	N
ERR2892393	Nioro du Sahel	Mali	-9.58863	15.232	West_Africa	2015	0.992	N
ERR2892301	Nioro du Sahel	Mali	-9.58863	15.232	West_Africa	2015	0.922	N
ERR2892516	Nioro du Sahel	Mali	-9.58863	15.232	West_Africa	2015	0.878	N
ERR2892201	Nioro du Sahel	Mali	-9.58863	15.232	West_Africa	2015	0.995	N
ERR2892249	Nioro du Sahel	Mali	-9.58863	15.232	West_Africa	2015	0.993	N
ERR2892514	Nioro du Sahel	Mali	-9.58863	15.232	West_Africa	2015	0.985	N
ERR2894675	Faladje	Mali	-8.3333	13.1333	West_Africa	2016	0.968	N
ERR2299498	Kenieroba	Mali	-8.33202	12.1135	West_Africa	2016	0.974	Y
ERR2299499	Kenieroba	Mali	-8.33202	12.1135	West_Africa	2016	0.629	Y
ERR2299500	Kenieroba	Mali	-8.33202	12.1135	West_Africa	2016	0.792	Y
ERR2299501	Kenieroba	Mali	-8.33202	12.1135	West_Africa	2016	0.811	Y
ERR2299502	Kenieroba	Mali	-8.33202	12.1135	West_Africa	2016	0.979	Y
ERR2299503	Kenieroba	Mali	-8.33202	12.1135	West_Africa	2016	0.979	Y
ERR2299504	Kenieroba	Mali	-8.33202	12.1135	West_Africa	2016	0.451	Y
ERR2299505	Kenieroba	Mali	-8.33202	12.1135	West_Africa	2016	0.579	Y
ERR2299506	Kenieroba	Mali	-8.33202	12.1135	West_Africa	2016	0.387	Y
ERR2299507	Kenieroba	Mali	-8.33202	12.1135	West_Africa	2016	0.973	Y
ERR2299508	Kenieroba	Mali	-8.33202	12.1135	West_Africa	2016	0.983	N
ERR2299509	Kenieroba	Mali	-8.33202	12.1135	West_Africa	2016	0.964	N
ERR2299510	Kenieroba	Mali	-8.33202	12.1135	West_Africa	2016	0.575	N
ERR2299511	Kenieroba	Mali	-8.33202	12.1135	West_Africa	2016	0.978	N
ERR2299512	Kenieroba	Mali	-8.33202	12.1135	West_Africa	2016	0.652	N
ERR2299513	Kenieroba	Mali	-8.33202	12.1135	West_Africa	2016	0.973	N
ERR2299514	Kenieroba	Mali	-8.33202	12.1135	West_Africa	2016	0.961	N
ERR2299515	Kenieroba	Mali	-8.33202	12.1135	West_Africa	2016	0.977	N
ERR2299516	Kenieroba	Mali	-8.33202	12.1135	West_Africa	2016	0.782	N
ERR2299517	Kenieroba	Mali	-8.33202	12.1135	West_Africa	2016	0.777	N
ERR2299518	Kenieroba	Mali	-8.33202	12.1135	West_Africa	2016	0.983	N
ERR2299519	Kenieroba	Mali	-8.33202	12.1135	West_Africa	2016	0.985	N
ERR2299520	Kenieroba	Mali	-8.33202	12.1135	West_Africa	2016	0.66	N
ERR2299521	Kenieroba	Mali	-8.33202	12.1135	West_Africa	2016	0.459	N
ERR2299522	Kenieroba	Mali	-8.33202	12.1135	West_Africa	2016	0.935	N
ERR2299523	Kenieroba	Mali	-8.33202	12.1135	West_Africa	2016	0.615	N
ERR2299524	Kenieroba	Mali	-8.33202	12.1135	West_Africa	2016	0.983	N
ERR2299525	Kenieroba	Mali	-8.33202	12.1135	West_Africa	2016	0.676	N
ERR2299526	Kenieroba	Mali	-8.33202	12.1135	West_Africa	2016	0.961	N
ERR2299527	Kenieroba	Mali	-8.33202	12.1135	West_Africa	2016	0.987	N
ERR2299430	Kenieroba	Mali	-8.33202	12.1135	West_Africa	2016	0.538	N
ERR2299431	Kenieroba	Mali	-8.33202	12.1135	West_Africa	2016	0.949	N
ERR2299432	Kenieroba	Mali	-8.33202	12.1135	West_Africa	2016	0.55	N
ERR2299433	Kenieroba	Mali	-8.33202	12.1135	West_Africa	2016	0.865	N
ERR2299434	Kenieroba	Mali	-8.33202	12.1135	West_Africa	2016	0.509	N
ERR2299435	Kenieroba	Mali	-8.33202	12.1135	West_Africa	2016	0.935	N
ERR2299436	Kenieroba	Mali	-8.33202	12.1135	West_Africa	2016	0.963	N
ERR2299437	Kenieroba	Mali	-8.33202	12.1135	West_Africa	2016	0.986	N
ERR2299438	Kenieroba	Mali	-8.33202	12.1135	West_Africa	2016	0.95	N
ERR2299439	Kenieroba	Mali	-8.33202	12.1135	West_Africa	2016	0.974	N
ERR2299440	Kenieroba	Mali	-8.33202	12.1135	West_Africa	2016	0.788	N
ERR2299441	Kenieroba	Mali	-8.33202	12.1135	West_Africa	2016	0.625	N
ERR2299442	Kenieroba	Mali	-8.33202	12.1135	West_Africa	2016	0.367	N
ERR2299443	Kenieroba	Mali	-8.33202	12.1135	West_Africa	2016	0.974	N
ERR2299444	Kenieroba	Mali	-8.33202	12.1135	West_Africa	2016	0.971	N
ERR2299445	Kenieroba	Mali	-8.33202	12.1135	West_Africa	2016	0.956	N
ERR2299446	Kenieroba	Mali	-8.33202	12.1135	West_Africa	2016	0.978	N
ERR2299447	Kenieroba	Mali	-8.33202	12.1135	West_Africa	2016	0.934	N
ERR2299448	Kenieroba	Mali	-8.33202	12.1135	West_Africa	2016	0.597	N
ERR2299449	Kenieroba	Mali	-8.33202	12.1135	West_Africa	2016	0.96	N
ERR2299450	Kenieroba	Mali	-8.33202	12.1135	West_Africa	2016	0.977	N
ERR2299451	Kenieroba	Mali	-8.33202	12.1135	West_Africa	2016	0.986	N
ERR2299452	Kenieroba	Mali	-8.33202	12.1135	West_Africa	2016	0.687	N
ERR2299453	Kenieroba	Mali	-8.33202	12.1135	West_Africa	2016	0.983	N
ERR2299454	Kenieroba	Mali	-8.33202	12.1135	West_Africa	2016	0.973	N
ERR2299455	Kenieroba	Mali	-8.33202	12.1135	West_Africa	2016	0.89	N
ERR2299456	Kenieroba	Mali	-8.33202	12.1135	West_Africa	2016	0.513	N
ERR2299457	Kenieroba	Mali	-8.33202	12.1135	West_Africa	2016	0.977	N
ERR2299458	Kenieroba	Mali	-8.33202	12.1135	West_Africa	2016	0.969	N
ERR2299459	Kenieroba	Mali	-8.33202	12.1135	West_Africa	2016	0.421	N
ERR2299460	Kenieroba	Mali	-8.33202	12.1135	West_Africa	2016	0.492	N
ERR2299461	Kenieroba	Mali	-8.33202	12.1135	West_Africa	2016	0.788	N
ERR2299462	Kenieroba	Mali	-8.33202	12.1135	West_Africa	2016	0.758	N
ERR2299463	Kenieroba	Mali	-8.33202	12.1135	West_Africa	2016	0.698	N
ERR2299464	Kenieroba	Mali	-8.33202	12.1135	West_Africa	2016	0.98	N
ERR2299465	Kenieroba	Mali	-8.33202	12.1135	West_Africa	2016	0.95	N
ERR2299466	Kenieroba	Mali	-8.33202	12.1135	West_Africa	2016	0.708	N
ERR2299467	Kenieroba	Mali	-8.33202	12.1135	West_Africa	2016	0.955	N
ERR2299468	Kenieroba	Mali	-8.33202	12.1135	West_Africa	2016	0.64	N
ERR2299470	Kenieroba	Mali	-8.33202	12.1135	West_Africa	2016	0.854	N
ERR2299471	Kenieroba	Mali	-8.33202	12.1135	West_Africa	2016	0.919	N
ERR2299472	Kenieroba	Mali	-8.33202	12.1135	West_Africa	2016	0.907	N
ERR2299473	Kenieroba	Mali	-8.33202	12.1135	West_Africa	2016	0.512	N
ERR2299474	Kenieroba	Mali	-8.33202	12.1135	West_Africa	2016	0.804	N
ERR2299475	Kenieroba	Mali	-8.33202	12.1135	West_Africa	2016	0.792	N
ERR2299476	Kenieroba	Mali	-8.33202	12.1135	West_Africa	2016	0.712	N
ERR2299477	Kenieroba	Mali	-8.33202	12.1135	West_Africa	2016	0.972	N
ERR2299478	Kenieroba	Mali	-8.33202	12.1135	West_Africa	2016	0.747	N
ERR2299479	Kenieroba	Mali	-8.33202	12.1135	West_Africa	2016	0.927	N
ERR2299480	Kenieroba	Mali	-8.33202	12.1135	West_Africa	2016	0.941	N
ERR2299481	Kenieroba	Mali	-8.33202	12.1135	West_Africa	2016	0.453	N
ERR2299482	Kenieroba	Mali	-8.33202	12.1135	West_Africa	2016	0.859	N
ERR2299483	Kenieroba	Mali	-8.33202	12.1135	West_Africa	2016	0.49	N
ERR2299484	Kenieroba	Mali	-8.33202	12.1135	West_Africa	2016	0.965	N
ERR2299485	Kenieroba	Mali	-8.33202	12.1135	West_Africa	2016	0.956	N
ERR2299469	Kenieroba	Mali	-8.33202	12.1135	West_Africa	2016	0.895	N
ERR2299486	Kenieroba	Mali	-8.33202	12.1135	West_Africa	2016	0.612	N
ERR2299487	Kenieroba	Mali	-8.33202	12.1135	West_Africa	2016	0.636	N
ERR2299488	Kenieroba	Mali	-8.33202	12.1135	West_Africa	2016	0.725	N
ERR2892211	Nioro du Sahel	Mali	-9.58863	15.232	West_Africa	2016	0.99	Y
ERR2892235	Nioro du Sahel	Mali	-9.58863	15.232	West_Africa	2016	0.993	Y
ERR2892212	Nioro du Sahel	Mali	-9.58863	15.232	West_Africa	2016	0.996	Y
ERR2892213	Nioro du Sahel	Mali	-9.58863	15.232	West_Africa	2016	0.99	Y
ERR2892331	Nioro du Sahel	Mali	-9.58863	15.232	West_Africa	2016	0.992	Y
ERR2892188	Nioro du Sahel	Mali	-9.58863	15.232	West_Africa	2016	0.879	Y
ERR2892236	Nioro du Sahel	Mali	-9.58863	15.232	West_Africa	2016	0.696	Y
ERR2892259	Nioro du Sahel	Mali	-9.58863	15.232	West_Africa	2016	0.903	Y
ERR2892283	Nioro du Sahel	Mali	-9.58863	15.232	West_Africa	2016	0.885	Y
ERR2892214	Nioro du Sahel	Mali	-9.58863	15.232	West_Africa	2016	0.993	Y
ERR2892284	Nioro du Sahel	Mali	-9.58863	15.232	West_Africa	2016	0.992	N
ERR2892215	Nioro du Sahel	Mali	-9.58863	15.232	West_Africa	2016	0.989	N
ERR2892285	Nioro du Sahel	Mali	-9.58863	15.232	West_Africa	2016	0.941	N
ERR2892216	Nioro du Sahel	Mali	-9.58863	15.232	West_Africa	2016	0.985	N
ERR2892286	Nioro du Sahel	Mali	-9.58863	15.232	West_Africa	2016	0.996	N
ERR2892450	Nioro du Sahel	Mali	-9.58863	15.232	West_Africa	2016	0.992	N
ERR2892287	Nioro du Sahel	Mali	-9.58863	15.232	West_Africa	2016	0.993	N
ERR2892237	Nioro du Sahel	Mali	-9.58863	15.232	West_Africa	2016	0.993	N
ERR2892123	Nioro du Sahel	Mali	-9.58863	15.232	West_Africa	2016	0.994	N
ERR2892288	Nioro du Sahel	Mali	-9.58863	15.232	West_Africa	2016	0.957	N
ERR2892307	Nioro du Sahel	Mali	-9.58863	15.232	West_Africa	2016	0.786	N
ERR2892238	Nioro du Sahel	Mali	-9.58863	15.232	West_Africa	2016	0.801	N
ERR2892289	Nioro du Sahel	Mali	-9.58863	15.232	West_Africa	2016	0.991	N
ERR2892260	Nioro du Sahel	Mali	-9.58863	15.232	West_Africa	2016	0.994	N
ERR2892290	Nioro du Sahel	Mali	-9.58863	15.232	West_Africa	2016	0.996	N
ERR2892355	Nioro du Sahel	Mali	-9.58863	15.232	West_Africa	2016	0.994	N
ERR2892404	Nioro du Sahel	Mali	-9.58863	15.232	West_Africa	2016	0.981	N
ERR2892498	Nioro du Sahel	Mali	-9.58863	15.232	West_Africa	2016	0.996	N
ERR2892072	Nioro du Sahel	Mali	-9.58863	15.232	West_Africa	2016	0.842	N
ERR2892261	Nioro du Sahel	Mali	-9.58863	15.232	West_Africa	2016	0.903	N
ERR2892332	Nioro du Sahel	Mali	-9.58863	15.232	West_Africa	2016	0.908	N
ERR2892356	Nioro du Sahel	Mali	-9.58863	15.232	West_Africa	2016	0.9	N
ERR2892096	Nioro du Sahel	Mali	-9.58863	15.232	West_Africa	2016	0.904	N
ERR2892262	Nioro du Sahel	Mali	-9.58863	15.232	West_Africa	2016	0.908	N
ERR2892073	Nioro du Sahel	Mali	-9.58863	15.232	West_Africa	2016	0.993	N
ERR2892451	Nioro du Sahel	Mali	-9.58863	15.232	West_Africa	2016	0.685	N
ERR2892291	Nioro du Sahel	Mali	-9.58863	15.232	West_Africa	2016	0.82	N
ERR2892292	Nioro du Sahel	Mali	-9.58863	15.232	West_Africa	2016	0.993	N
ERR2892293	Nioro du Sahel	Mali	-9.58863	15.232	West_Africa	2016	0.995	N
ERR2892333	Nioro du Sahel	Mali	-9.58863	15.232	West_Africa	2016	0.991	N
ERR2892239	Nioro du Sahel	Mali	-9.58863	15.232	West_Africa	2016	0.99	N
ERR2892452	Nioro du Sahel	Mali	-9.58863	15.232	West_Africa	2016	0.632	N
ERR2892097	Nioro du Sahel	Mali	-9.58863	15.232	West_Africa	2016	0.971	N
ERR2892098	Nioro du Sahel	Mali	-9.58863	15.232	West_Africa	2016	0.992	N
ERR2892453	Nioro du Sahel	Mali	-9.58863	15.232	West_Africa	2016	0.977	N
ERR2892475	Nioro du Sahel	Mali	-9.58863	15.232	West_Africa	2016	0.994	N
ERR2892152	Nioro du Sahel	Mali	-9.58863	15.232	West_Africa	2016	0.992	N
ERR2892153	Nioro du Sahel	Mali	-9.58863	15.232	West_Africa	2016	0.91	N
ERR2892099	Nioro du Sahel	Mali	-9.58863	15.232	West_Africa	2016	0.99	N
ERR2892334	Dangassa	Mali	-6.86881	12.8029	West_Africa	2016	0.994	Y
ERR2892476	Dangassa	Mali	-6.86881	12.8029	West_Africa	2016	0.959	Y
ERR2892428	Dangassa	Mali	-6.86881	12.8029	West_Africa	2016	0.994	Y
ERR2892429	Dangassa	Mali	-6.86881	12.8029	West_Africa	2016	0.985	Y
ERR2892074	Dangassa	Mali	-6.86881	12.8029	West_Africa	2016	0.88	Y
ERR2892335	Dangassa	Mali	-6.86881	12.8029	West_Africa	2016	0.844	Y
ERR2892077	Dangassa	Mali	-6.86881	12.8029	West_Africa	2016	0.955	Y
ERR2892311	Dangassa	Mali	-6.86881	12.8029	West_Africa	2016	0.988	Y
ERR2892240	Dangassa	Mali	-6.86881	12.8029	West_Africa	2016	0.723	Y
ERR2892241	Dangassa	Mali	-6.86881	12.8029	West_Africa	2016	0.994	Y
ERR2892360	Dangassa	Mali	-6.86881	12.8029	West_Africa	2016	0.772	N
ERR2892217	Dangassa	Mali	-6.86881	12.8029	West_Africa	2016	0.881	N
ERR2892078	Dangassa	Mali	-6.86881	12.8029	West_Africa	2016	0.747	N
ERR2892337	Dangassa	Mali	-6.86881	12.8029	West_Africa	2016	0.991	N
ERR2892080	Dangassa	Mali	-6.86881	12.8029	West_Africa	2016	0.995	N
ERR2892294	Dangassa	Mali	-6.86881	12.8029	West_Africa	2016	0.996	N
ERR2892246	Dangassa	Mali	-6.86881	12.8029	West_Africa	2016	0.996	N
ERR2892389	Dangassa	Mali	-6.86881	12.8029	West_Africa	2016	0.957	N
ERR2892227	Dangassa	Mali	-6.86881	12.8029	West_Africa	2016	0.995	N
ERR2892391	Dangassa	Mali	-6.86881	12.8029	West_Africa	2016	0.994	N
ERR2892414	Dangassa	Mali	-6.86881	12.8029	West_Africa	2016	0.99	N
ERR2892222	Dangassa	Mali	-6.86881	12.8029	West_Africa	2016	0.751	N
ERR2892412	Dangassa	Mali	-6.86881	12.8029	West_Africa	2016	0.997	N
ERR2892168	Dangassa	Mali	-6.86881	12.8029	West_Africa	2016	0.989	N
ERR2892413	Dangassa	Mali	-6.86881	12.8029	West_Africa	2016	0.994	N
ERR2892508	Dangassa	Mali	-6.86881	12.8029	West_Africa	2016	0.991	N
ERR2892383	Dangassa	Mali	-6.86881	12.8029	West_Africa	2016	0.865	N
ERR2892167	Dangassa	Mali	-6.86881	12.8029	West_Africa	2016	0.702	N
ERR2892193	Dangassa	Mali	-6.86881	12.8029	West_Africa	2016	0.947	N
ERR2892510	Dangassa	Mali	-6.86881	12.8029	West_Africa	2016	0.889	N
ERR2892410	Dangassa	Mali	-6.86881	12.8029	West_Africa	2016	0.993	N
ERR2892192	Dangassa	Mali	-6.86881	12.8029	West_Africa	2016	0.992	N
ERR2892166	Dangassa	Mali	-6.86881	12.8029	West_Africa	2016	0.645	N
ERR2892382	Dangassa	Mali	-6.86881	12.8029	West_Africa	2016	0.805	N
ERR2892502	Dangassa	Mali	-6.86881	12.8029	West_Africa	2016	0.86	N
ERR2892379	Dangassa	Mali	-6.86881	12.8029	West_Africa	2016	0.99	N
ERR2892218	Dangassa	Mali	-6.86881	12.8029	West_Africa	2016	0.614	N
ERR2892191	Dangassa	Mali	-6.86881	12.8029	West_Africa	2016	0.689	N
ERR2892313	Dangassa	Mali	-6.86881	12.8029	West_Africa	2016	0.806	N
ERR2892381	Dangassa	Mali	-6.86881	12.8029	West_Africa	2016	0.644	N
ERR2892501	Dangassa	Mali	-6.86881	12.8029	West_Africa	2016	0.995	N
ERR2892499	Dangassa	Mali	-6.86881	12.8029	West_Africa	2016	0.875	N
ERR2892380	Dangassa	Mali	-6.86881	12.8029	West_Africa	2016	0.994	N
ERR2892405	Dangassa	Mali	-6.86881	12.8029	West_Africa	2016	0.768	N
ERR2892190	Dangassa	Mali	-6.86881	12.8029	West_Africa	2016	0.973	N
ERR2892198	Dangassa	Mali	-6.86881	12.8029	West_Africa	2016	0.897	N
ERR2892390	Dangassa	Mali	-6.86881	12.8029	West_Africa	2016	0.981	N
ERR2892270	Dangassa	Mali	-6.86881	12.8029	West_Africa	2016	0.743	N
ERR2892197	Dangassa	Mali	-6.86881	12.8029	West_Africa	2016	0.948	N
ERR2892388	Dangassa	Mali	-6.86881	12.8029	West_Africa	2016	0.993	N
ERR2893179	Dangassa	Mali	-6.86881	12.8029	West_Africa	2016	0.547	N
ERR2892339	Dangassa	Mali	-6.86881	12.8029	West_Africa	2016	0.986	N
ERR2892415	Dangassa	Mali	-6.86881	12.8029	West_Africa	2016	0.812	N
ERR2892230	Dangassa	Mali	-6.86881	12.8029	West_Africa	2016	0.973	N
ERR2892229	Dangassa	Mali	-6.86881	12.8029	West_Africa	2016	0.987	N
ERR2892196	Dangassa	Mali	-6.86881	12.8029	West_Africa	2016	0.962	N
ERR2892268	Dangassa	Mali	-6.86881	12.8029	West_Africa	2016	0.843	N
ERR2892175	Dangassa	Mali	-6.86881	12.8029	West_Africa	2016	0.795	N
ERR2892416	Dangassa	Mali	-6.86881	12.8029	West_Africa	2016	0.777	N
ERR2892244	Dangassa	Mali	-6.86881	12.8029	West_Africa	2016	0.977	N
ERR2892173	Dangassa	Mali	-6.86881	12.8029	West_Africa	2016	0.862	N
ERR2892174	Dangassa	Mali	-6.86881	12.8029	West_Africa	2016	0.988	N
ERR2892228	Dangassa	Mali	-6.86881	12.8029	West_Africa	2016	0.584	N
ERR2892221	Dangassa	Mali	-6.86881	12.8029	West_Africa	2016	0.77	N
ERR2892411	Dangassa	Mali	-6.86881	12.8029	West_Africa	2016	0.99	N
ERR2892266	Dangassa	Mali	-6.86881	12.8029	West_Africa	2016	0.98	N
ERR2892220	Dangassa	Mali	-6.86881	12.8029	West_Africa	2016	0.992	N
ERR2892387	Dangassa	Mali	-6.86881	12.8029	West_Africa	2016	0.617	N
ERR2892172	Dangassa	Mali	-6.86881	12.8029	West_Africa	2016	0.979	N
ERR2892194	Dangassa	Mali	-6.86881	12.8029	West_Africa	2016	0.985	N
ERR2892171	Dangassa	Mali	-6.86881	12.8029	West_Africa	2016	0.981	N
ERR2892226	Dangassa	Mali	-6.86881	12.8029	West_Africa	2016	0.978	N
ERR2892386	Dangassa	Mali	-6.86881	12.8029	West_Africa	2016	0.576	N
ERR2892338	Dangassa	Mali	-6.86881	12.8029	West_Africa	2016	0.924	N
ERR2892384	Dangassa	Mali	-6.86881	12.8029	West_Africa	2016	0.842	N
ERR2892505	Dangassa	Mali	-6.86881	12.8029	West_Africa	2016	0.875	N
ERR2892406	Dangassa	Mali	-6.86881	12.8029	West_Africa	2016	0.973	N
ERR2892295	Dangassa	Mali	-6.86881	12.8029	West_Africa	2016	0.639	N
ERR2892506	Dangassa	Mali	-6.86881	12.8029	West_Africa	2016	0.746	N
ERR2892165	Dangassa	Mali	-6.86881	12.8029	West_Africa	2016	0.736	N
ERR2892504	Dangassa	Mali	-6.86881	12.8029	West_Africa	2016	0.758	N
ERR2892503	Dangassa	Mali	-6.86881	12.8029	West_Africa	2016	0.982	N
ERR2892408	Dangassa	Mali	-6.86881	12.8029	West_Africa	2016	0.915	N
ERR2892407	Dangassa	Mali	-6.86881	12.8029	West_Africa	2016	0.975	N
ERR2892169	Dangassa	Mali	-6.86881	12.8029	West_Africa	2016	0.8	N
ERR2892225	Dangassa	Mali	-6.86881	12.8029	West_Africa	2016	0.891	N
ERR2892223	Dangassa	Mali	-6.86881	12.8029	West_Africa	2016	0.979	N
ERR2892243	Dangassa	Mali	-6.86881	12.8029	West_Africa	2016	0.589	N
ERR2892170	Dangassa	Mali	-6.86881	12.8029	West_Africa	2016	0.951	N
ERR2892200	Dangassa	Mali	-6.86881	12.8029	West_Africa	2016	0.994	N
ERR2892273	Dangassa	Mali	-6.86881	12.8029	West_Africa	2016	0.808	N
ERR2892363	Dangassa	Mali	-6.86881	12.8029	West_Africa	2016	0.73	N
ERR2892439	Dangassa	Mali	-6.86881	12.8029	West_Africa	2016	0.736	N
ERR2892085	Dangassa	Mali	-6.86881	12.8029	West_Africa	2016	0.75	N
ERR2892466	Dangassa	Mali	-6.86881	12.8029	West_Africa	2016	0.828	N
ERR2892129	Dangassa	Mali	-6.86881	12.8029	West_Africa	2016	0.992	N
ERR2892087	Dangassa	Mali	-6.86881	12.8029	West_Africa	2016	0.983	N
ERR2892315	Dangassa	Mali	-6.86881	12.8029	West_Africa	2016	0.643	N
ERR2892492	Dangassa	Mali	-6.86881	12.8029	West_Africa	2016	0.992	N
ERR2892392	Dangassa	Mali	-6.86881	12.8029	West_Africa	2016	0.745	N
ERR2892467	Dangassa	Mali	-6.86881	12.8029	West_Africa	2016	0.523	N
ERR2892361	Dangassa	Mali	-6.86881	12.8029	West_Africa	2016	0.857	N
ERR2892199	Dangassa	Mali	-6.86881	12.8029	West_Africa	2016	0.87	N
ERR2892433	Dangassa	Mali	-6.86881	12.8029	West_Africa	2016	0.934	N
ERR2892484	Dangassa	Mali	-6.86881	12.8029	West_Africa	2016	0.993	N
ERR2892482	Dangassa	Mali	-6.86881	12.8029	West_Africa	2016	0.992	N
ERR2892462	Dangassa	Mali	-6.86881	12.8029	West_Africa	2016	0.618	N
ERR2892430	Dangassa	Mali	-6.86881	12.8029	West_Africa	2016	0.907	N
ERR2892104	Dangassa	Mali	-6.86881	12.8029	West_Africa	2016	0.975	N
ERR2892231	Dangassa	Mali	-6.86881	12.8029	West_Africa	2016	0.653	N
ERR2892345	Dangassa	Mali	-6.86881	12.8029	West_Africa	2016	0.745	N
ERR2892089	Dangassa	Mali	-6.86881	12.8029	West_Africa	2016	0.982	N
ERR2892088	Dangassa	Mali	-6.86881	12.8029	West_Africa	2016	0.989	N
ERR2892372	Dangassa	Mali	-6.86881	12.8029	West_Africa	2016	0.986	N
ERR2892490	Dangassa	Mali	-6.86881	12.8029	West_Africa	2016	0.96	N
ERR2892440	Dangassa	Mali	-6.86881	12.8029	West_Africa	2016	0.678	N
ERR2892298	Dangassa	Mali	-6.86881	12.8029	West_Africa	2016	0.711	N
ERR2892082	Dangassa	Mali	-6.86881	12.8029	West_Africa	2016	0.745	N
ERR2892341	Dangassa	Mali	-6.86881	12.8029	West_Africa	2016	0.962	N
ERR2892437	Dangassa	Mali	-6.86881	12.8029	West_Africa	2016	0.995	N
ERR2892314	Dangassa	Mali	-6.86881	12.8029	West_Africa	2016	0.991	N
ERR2892086	Dangassa	Mali	-6.86881	12.8029	West_Africa	2016	0.761	N
ERR2892272	Dangassa	Mali	-6.86881	12.8029	West_Africa	2016	0.665	N
ERR2892344	Dangassa	Mali	-6.86881	12.8029	West_Africa	2016	0.662	N
ERR2892431	Dangassa	Mali	-6.86881	12.8029	West_Africa	2016	0.989	N
ERR2892486	Dangassa	Mali	-6.86881	12.8029	West_Africa	2016	0.992	N
ERR2892491	Dangassa	Mali	-6.86881	12.8029	West_Africa	2016	0.987	N
ERR2892465	Dangassa	Mali	-6.86881	12.8029	West_Africa	2016	0.924	N
ERR2892248	Dangassa	Mali	-6.86881	12.8029	West_Africa	2016	0.989	N
ERR2892083	Dangassa	Mali	-6.86881	12.8029	West_Africa	2016	0.982	N
ERR2892417	Dangassa	Mali	-6.86881	12.8029	West_Africa	2016	0.908	N
ERR2892340	Dangassa	Mali	-6.86881	12.8029	West_Africa	2016	0.991	N
ERR2892489	Dangassa	Mali	-6.86881	12.8029	West_Africa	2016	0.987	N
ERR2892271	Dangassa	Mali	-6.86881	12.8029	West_Africa	2016	0.972	N
ERR2892488	Dangassa	Mali	-6.86881	12.8029	West_Africa	2016	0.723	N
ERR2892485	Dangassa	Mali	-6.86881	12.8029	West_Africa	2016	0.991	N
ERR2892317	Dangassa	Mali	-6.86881	12.8029	West_Africa	2016	0.922	N
ERR2892126	Dangassa	Mali	-6.86881	12.8029	West_Africa	2016	0.88	N
ERR2892371	Dangassa	Mali	-6.86881	12.8029	West_Africa	2016	0.97	N
ERR2892464	Dangassa	Mali	-6.86881	12.8029	West_Africa	2016	0.889	N
ERR2892480	Dangassa	Mali	-6.86881	12.8029	West_Africa	2016	0.991	N
ERR2892460	Dangassa	Mali	-6.86881	12.8029	West_Africa	2016	0.767	N
ERR2892103	Dangassa	Mali	-6.86881	12.8029	West_Africa	2016	0.991	N
ERR2892177	Dangassa	Mali	-6.86881	12.8029	West_Africa	2016	0.659	N
ERR2892459	Dangassa	Mali	-6.86881	12.8029	West_Africa	2016	0.659	N
ERR2892455	Dangassa	Mali	-6.86881	12.8029	West_Africa	2016	0.989	N
ERR2892299	Dangassa	Mali	-6.86881	12.8029	West_Africa	2016	0.98	N
ERR2892463	Dangassa	Mali	-6.86881	12.8029	West_Africa	2016	0.813	N
ERR2892434	Dangassa	Mali	-6.86881	12.8029	West_Africa	2016	0.993	N
ERR2892481	Dangassa	Mali	-6.86881	12.8029	West_Africa	2016	0.995	N
ERR2892487	Dangassa	Mali	-6.86881	12.8029	West_Africa	2016	0.828	N
ERR2892081	Dangassa	Mali	-6.86881	12.8029	West_Africa	2016	0.963	N
ERR2892368	Dangassa	Mali	-6.86881	12.8029	West_Africa	2016	0.992	N
ERR2892483	Dangassa	Mali	-6.86881	12.8029	West_Africa	2016	0.973	N
ERR2892365	Dangassa	Mali	-6.86881	12.8029	West_Africa	2016	0.793	N
ERR2892366	Dangassa	Mali	-6.86881	12.8029	West_Africa	2016	0.604	N
ERR2892342	Dangassa	Mali	-6.86881	12.8029	West_Africa	2016	0.677	Y
ERR2892442	Nioro du Sahel	Mali	-9.58863	15.232	West_Africa	2016	0.807	Y
ERR2894438	Faladje	Mali	-8.3333	13.1333	West_Africa	2016	0.981	Y
ERR2894422	Faladje	Mali	-8.3333	13.1333	West_Africa	2016	0.983	Y
ERR2894430	Faladje	Mali	-8.3333	13.1333	West_Africa	2016	0.688	Y
ERR2894436	Faladje	Mali	-8.3333	13.1333	West_Africa	2016	0.863	Y
ERR2894432	Faladje	Mali	-8.3333	13.1333	West_Africa	2016	0.933	Y
ERR2894444	Faladje	Mali	-8.3333	13.1333	West_Africa	2016	0.882	Y
ERR2894456	Faladje	Mali	-8.3333	13.1333	West_Africa	2016	0.643	Y
ERR2894445	Faladje	Mali	-8.3333	13.1333	West_Africa	2016	0.591	Y
ERR2894450	Faladje	Mali	-8.3333	13.1333	West_Africa	2016	0.733	Y
ERR2894454	Faladje	Mali	-8.3333	13.1333	West_Africa	2016	0.811	Y
ERR2894451	Faladje	Mali	-8.3333	13.1333	West_Africa	2016	0.831	N
ERR2894458	Faladje	Mali	-8.3333	13.1333	West_Africa	2016	0.661	N
ERR2894316	Faladje	Mali	-8.3333	13.1333	West_Africa	2016	0.894	N
ERR2894331	Faladje	Mali	-8.3333	13.1333	West_Africa	2016	0.975	N
ERR2894326	Faladje	Mali	-8.3333	13.1333	West_Africa	2016	0.814	N
ERR2894332	Faladje	Mali	-8.3333	13.1333	West_Africa	2016	0.904	N
ERR2894321	Faladje	Mali	-8.3333	13.1333	West_Africa	2016	0.555	N
ERR2894330	Faladje	Mali	-8.3333	13.1333	West_Africa	2016	0.791	N
ERR2894340	Faladje	Mali	-8.3333	13.1333	West_Africa	2016	0.99	N
ERR2894343	Faladje	Mali	-8.3333	13.1333	West_Africa	2016	0.986	N
ERR2894352	Faladje	Mali	-8.3333	13.1333	West_Africa	2016	0.99	N
ERR2894341	Faladje	Mali	-8.3333	13.1333	West_Africa	2016	0.986	N
ERR2894353	Faladje	Mali	-8.3333	13.1333	West_Africa	2016	0.806	N
ERR2894336	Faladje	Mali	-8.3333	13.1333	West_Africa	2016	0.953	N
ERR2894342	Faladje	Mali	-8.3333	13.1333	West_Africa	2016	0.987	N
ERR2894345	Faladje	Mali	-8.3333	13.1333	West_Africa	2016	0.99	N
ERR2894264	Faladje	Mali	-8.3333	13.1333	West_Africa	2016	0.99	N
ERR2894270	Faladje	Mali	-8.3333	13.1333	West_Africa	2016	0.89	N
ERR2894279	Faladje	Mali	-8.3333	13.1333	West_Africa	2016	0.973	N
ERR2894262	Faladje	Mali	-8.3333	13.1333	West_Africa	2016	0.896	N
ERR2894265	Faladje	Mali	-8.3333	13.1333	West_Africa	2016	0.684	N
ERR2894277	Faladje	Mali	-8.3333	13.1333	West_Africa	2016	0.987	N
ERR2894283	Faladje	Mali	-8.3333	13.1333	West_Africa	2016	0.964	N
ERR2894266	Faladje	Mali	-8.3333	13.1333	West_Africa	2016	0.976	N
ERR2894269	Faladje	Mali	-8.3333	13.1333	West_Africa	2016	0.978	N
ERR2894284	Faladje	Mali	-8.3333	13.1333	West_Africa	2016	0.986	N
ERR2892436	Dangassa	Mali	-6.86881	12.8029	West_Africa	2017	0.99	N
ERR2892101	Dangassa	Mali	-6.86881	12.8029	West_Africa	2017	0.636	Y
ERR2892369	Dangassa	Mali	-6.86881	12.8029	West_Africa	2017	0.9	Y
ERR2892367	Dangassa	Mali	-6.86881	12.8029	West_Africa	2017	0.99	Y
ERR2892370	Dangassa	Mali	-6.86881	12.8029	West_Africa	2017	0.768	Y
ERR2892432	Dangassa	Mali	-6.86881	12.8029	West_Africa	2017	0.958	Y
ERR2892316	Dangassa	Mali	-6.86881	12.8029	West_Africa	2017	0.885	Y
ERR2892479	Dangassa	Mali	-6.86881	12.8029	West_Africa	2017	0.579	Y
ERR2894376	Bougoula-Hameau	Mali	-5.68956	11.3162	West_Africa	2017	0.979	Y
ERR2894382	Bougoula-Hameau	Mali	-5.68956	11.3162	West_Africa	2017	0.914	Y
ERR2894390	Bougoula-Hameau	Mali	-5.68956	11.3162	West_Africa	2017	0.976	Y
ERR2894393	Bougoula-Hameau	Mali	-5.68956	11.3162	West_Africa	2017	0.919	Y
ERR2894396	Bougoula-Hameau	Mali	-5.68956	11.3162	West_Africa	2017	0.901	Y
ERR2894383	Bougoula-Hameau	Mali	-5.68956	11.3162	West_Africa	2017	0.985	Y
ERR2894378	Bougoula-Hameau	Mali	-5.68956	11.3162	West_Africa	2017	0.853	Y
ERR2894386	Bougoula-Hameau	Mali	-5.68956	11.3162	West_Africa	2017	0.853	Y
ERR2894392	Bougoula-Hameau	Mali	-5.68956	11.3162	West_Africa	2017	0.978	Y
ERR2894402	Bougoula-Hameau	Mali	-5.68956	11.3162	West_Africa	2017	0.889	Y
ERR2894410	Bougoula-Hameau	Mali	-5.68956	11.3162	West_Africa	2017	0.977	N
ERR2894413	Bougoula-Hameau	Mali	-5.68956	11.3162	West_Africa	2017	0.828	N
ERR2894400	Bougoula-Hameau	Mali	-5.68956	11.3162	West_Africa	2017	0.891	N
ERR2894405	Bougoula-Hameau	Mali	-5.68956	11.3162	West_Africa	2017	0.581	N
ERR2894414	Bougoula-Hameau	Mali	-5.68956	11.3162	West_Africa	2017	0.72	N
ERR2894419	Bougoula-Hameau	Mali	-5.68956	11.3162	West_Africa	2017	0.954	N
ERR2894421	Bougoula-Hameau	Mali	-5.68956	11.3162	West_Africa	2017	0.989	N
ERR2894429	Bougoula-Hameau	Mali	-5.68956	11.3162	West_Africa	2017	0.992	N
ERR2894433	Bougoula-Hameau	Mali	-5.68956	11.3162	West_Africa	2017	0.953	N
ERR2894288	Faladje	Mali	-8.3333	13.1333	West_Africa	2017	0.986	Y
ERR2894297	Faladje	Mali	-8.3333	13.1333	West_Africa	2017	0.987	Y
ERR2894289	Faladje	Mali	-8.3333	13.1333	West_Africa	2017	0.728	Y
ERR2894292	Faladje	Mali	-8.3333	13.1333	West_Africa	2017	0.987	Y
ERR2894307	Faladje	Mali	-8.3333	13.1333	West_Africa	2017	0.989	Y
ERR2894290	Faladje	Mali	-8.3333	13.1333	West_Africa	2017	0.993	Y
ERR2894366	Faladje	Mali	-8.3333	13.1333	West_Africa	2017	0.972	Y
ERR2894370	Faladje	Mali	-8.3333	13.1333	West_Africa	2017	0.988	Y
ERR2894362	Faladje	Mali	-8.3333	13.1333	West_Africa	2017	0.786	Y
ERR10966484	Morodjambougou (Ouélessébougou)	Mali	-7.94552	12.0188	West_Africa	2019	0.885	Y
ERR10966485	Morodjambougou (Ouélessébougou)	Mali	-7.94552	12.0188	West_Africa	2019	0.965	Y
ERR10966486	Morodjambougou (Ouélessébougou)	Mali	-7.94552	12.0188	West_Africa	2019	0.849	Y
ERR10966487	Morodjambougou (Ouélessébougou)	Mali	-7.94552	12.0188	West_Africa	2019	0.978	Y
ERR10966488	Morodjambougou (Ouélessébougou)	Mali	-7.94552	12.0188	West_Africa	2019	0.946	Y
ERR10966489	N'Korobougou (Ouélessébougou)	Mali	-7.86466	12.0312	West_Africa	2019	0.892	Y
ERR10966490	N'Korobougou (Ouélessébougou)	Mali	-7.86466	12.0312	West_Africa	2019	0.705	Y
ERR10966491	N'Korobougou (Ouélessébougou)	Mali	-7.86466	12.0312	West_Africa	2019	0.995	Y
ERR10966492	N'Korobougou (Ouélessébougou)	Mali	-7.86466	12.0312	West_Africa	2019	0.927	Y
ERR10966493	N'Korobougou (Ouélessébougou)	Mali	-7.86466	12.0312	West_Africa	2019	0.829	Y
ERR10966494	N'Korobougou (Ouélessébougou)	Mali	-7.86466	12.0312	West_Africa	2019	0.769	Y
ERR10966495	N'Korobougou (Ouélessébougou)	Mali	-7.86466	12.0312	West_Africa	2019	0.983	Y
ERR10966496	N'Korobougou (Ouélessébougou)	Mali	-7.86466	12.0312	West_Africa	2019	0.509	Y
ERR10966497	N'Korobougou (Ouélessébougou)	Mali	-7.86466	12.0312	West_Africa	2019	0.682	Y
ERR10966498	N'Korobougou (Ouélessébougou)	Mali	-7.86466	12.0312	West_Africa	2019	0.872	Y
ERR10966499	Tenemambougou (Ouélessébougou)	Mali	-7.98739	11.9653	West_Africa	2019	0.854	Y
ERR10966500	Tenemambougou (Ouélessébougou)	Mali	-7.98739	11.9653	West_Africa	2019	0.968	Y
ERR10966501	Tenemambougou (Ouélessébougou)	Mali	-7.98739	11.9653	West_Africa	2019	0.555	Y
ERR10966502	Tenemambougou (Ouélessébougou)	Mali	-7.98739	11.9653	West_Africa	2019	0.517	Y
ERR10966503	Tenemambougou (Ouélessébougou)	Mali	-7.98739	11.9653	West_Africa	2019	0.717	Y
ERR10966504	Tenemambougou (Ouélessébougou)	Mali	-7.98739	11.9653	West_Africa	2019	0.582	Y
ERR10966505	Tenemambougou (Ouélessébougou)	Mali	-7.98739	11.9653	West_Africa	2019	0.623	Y
ERR10966506	Tenemambougou (Ouélessébougou)	Mali	-7.98739	11.9653	West_Africa	2019	0.587	Y
ERR10966507	Tenemambougou (Ouélessébougou)	Mali	-7.98739	11.9653	West_Africa	2019	0.726	Y
ERR10966508	N'Korobougou (Ouélessébougou)	Mali	-7.86466	12.0312	West_Africa	2019	0.998	Y
ERR10966509	N'Korobougou (Ouélessébougou)	Mali	-7.86466	12.0312	West_Africa	2019	0.961	Y
ERR10966510	Zelani (Ouélessébougou)	Mali	-7.93223	11.9644	West_Africa	2019	0.754	Y
ERR10966511	Zelani (Ouélessébougou)	Mali	-7.93223	11.9644	West_Africa	2019	0.904	Y
ERR10966512	Zelani (Ouélessébougou)	Mali	-7.93223	11.9644	West_Africa	2019	0.764	Y
ERR10966513	Zelani (Ouélessébougou)	Mali	-7.93223	11.9644	West_Africa	2019	0.889	Y
ERR10966514	Zelani (Ouélessébougou)	Mali	-7.93223	11.9644	West_Africa	2019	0.616	Y
ERR10966515	Zelani (Ouélessébougou)	Mali	-7.93223	11.9644	West_Africa	2019	0.843	Y
ERR10966516	Zelani (Ouélessébougou)	Mali	-7.93223	11.9644	West_Africa	2019	0.987	Y
ERR10966517	Zelani (Ouélessébougou)	Mali	-7.93223	11.9644	West_Africa	2019	0.816	Y
ERR10966518	N'Tentoukoro (Ouélessébougou)	Mali	-7.86995	12.083	West_Africa	2019	0.874	Y
ERR10966519	N'Tentoukoro (Ouélessébougou)	Mali	-7.86995	12.083	West_Africa	2019	0.664	Y
ERR10966520	Moussadjiebougou (Ouélessébougou)	Mali	-7.87706	11.9152	West_Africa	2019	0.787	Y
ERR10966521	Moussadjiebougou (Ouélessébougou)	Mali	-7.87706	11.9152	West_Africa	2019	0.627	Y
ERR10966522	Moussadjiebougou (Ouélessébougou)	Mali	-7.87706	11.9152	West_Africa	2019	0.683	Y
ERR10966523	Moussadjiebougou (Ouélessébougou)	Mali	-7.87706	11.9152	West_Africa	2019	0.739	Y
ERR10966524	Moussadjiebougou (Ouélessébougou)	Mali	-7.87706	11.9152	West_Africa	2019	0.999	Y
ERR10966525	Moussadjiebougou (Ouélessébougou)	Mali	-7.87706	11.9152	West_Africa	2019	0.988	Y
ERR10966526	Moussadjiebougou (Ouélessébougou)	Mali	-7.87706	11.9152	West_Africa	2019	0.926	Y
ERR10966527	Zelani (Ouélessébougou)	Mali	-7.93223	11.9644	West_Africa	2019	0.89	Y
ERR10966528	Zelani (Ouélessébougou)	Mali	-7.93223	11.9644	West_Africa	2019	0.799	Y
ERR10966529	Zelani (Ouélessébougou)	Mali	-7.93223	11.9644	West_Africa	2019	0.98	Y
ERR10966530	Zelani (Ouélessébougou)	Mali	-7.93223	11.9644	West_Africa	2019	0.446	Y
ERR10966531	Zelani (Ouélessébougou)	Mali	-7.93223	11.9644	West_Africa	2019	0.869	Y
ERR10966532	Soussounkoro (Ouélessébougou)	Mali	-7.90367	11.9304	West_Africa	2019	0.854	Y
ERR10966533	Soussounkoro (Ouélessébougou)	Mali	-7.90367	11.9304	West_Africa	2019	0.789	Y
ERR10966534	Soussounkoro (Ouélessébougou)	Mali	-7.90367	11.9304	West_Africa	2019	0.672	Y
ERR10966535	N'Korobougou (Ouélessébougou)	Mali	-7.86466	12.0312	West_Africa	2020	0.976	Y
ERR10966536	N'Korobougou (Ouélessébougou)	Mali	-7.86466	12.0312	West_Africa	2020	0.914	Y
ERR10966537	N'Korobougou (Ouélessébougou)	Mali	-7.86466	12.0312	West_Africa	2020	0.787	Y
ERR10966538	N'Korobougou (Ouélessébougou)	Mali	-7.86466	12.0312	West_Africa	2020	0.682	Y
ERR10966539	N'Korobougou (Ouélessébougou)	Mali	-7.86466	12.0312	West_Africa	2020	0.747	Y
ERR10966540	N'Korobougou (Ouélessébougou)	Mali	-7.86466	12.0312	West_Africa	2020	0.811	Y
ERR10966541	N'Korobougou (Ouélessébougou)	Mali	-7.86466	12.0312	West_Africa	2020	0.915	Y
ERR10966542	Morodjambougou (Ouélessébougou)	Mali	-7.94552	12.0188	West_Africa	2020	0.874	Y
ERR10966543	Morodjambougou (Ouélessébougou)	Mali	-7.94552	12.0188	West_Africa	2020	0.748	Y
ERR10966544	Morodjambougou (Ouélessébougou)	Mali	-7.94552	12.0188	West_Africa	2020	0.827	Y
ERR10966545	Morodjambougou (Ouélessébougou)	Mali	-7.94552	12.0188	West_Africa	2020	0.877	Y
ERR10966546	Morodjambougou (Ouélessébougou)	Mali	-7.94552	12.0188	West_Africa	2020	0.988	Y
ERR10966547	N'Tentoukoro (Ouélessébougou)	Mali	-7.86995	12.083	West_Africa	2020	0.719	Y
ERR10966548	N'Tentoukoro (Ouélessébougou)	Mali	-7.86995	12.083	West_Africa	2020	0.926	Y
ERR10966549	N'Tentoukoro (Ouélessébougou)	Mali	-7.86995	12.083	West_Africa	2020	0.581	Y
ERR10966550	N'Tentoukoro (Ouélessébougou)	Mali	-7.86995	12.083	West_Africa	2020	0.769	Y
ERR10966551	N'Tentoukoro (Ouélessébougou)	Mali	-7.86995	12.083	West_Africa	2020	0.959	Y
ERR10966552	N'Tentoukoro (Ouélessébougou)	Mali	-7.86995	12.083	West_Africa	2020	0.52	Y
ERR10966553	Tenemambougou (Ouélessébougou)	Mali	-7.98739	11.9653	West_Africa	2020	0.788	Y
ERR10966554	Tenemambougou (Ouélessébougou)	Mali	-7.98739	11.9653	West_Africa	2020	0.852	Y
ERR10966555	Tenemambougou (Ouélessébougou)	Mali	-7.98739	11.9653	West_Africa	2020	0.997	Y
ERR10966556	Djalakoro-Djitoumou (Ouélessébougou)	Mali	-7.82641	12.0498	West_Africa	2020	0.899	Y
ERR10966557	Djalakoro-Djitoumou (Ouélessébougou)	Mali	-7.82641	12.0498	West_Africa	2020	0.567	Y
ERR10966558	Sikoro-Djitoumou (Ouélessébougou)	Mali	-7.84806	12.0707	West_Africa	2020	0.985	Y
ERR10966559	Sikoro-Djitoumou (Ouélessébougou)	Mali	-7.84806	12.0707	West_Africa	2020	0.969	Y
ERR10966560	Sikoro-Djitoumou (Ouélessébougou)	Mali	-7.84806	12.0707	West_Africa	2020	0.856	Y
ERR10966561	Sikoro-Djitoumou (Ouélessébougou)	Mali	-7.84806	12.0707	West_Africa	2020	0.675	Y
ERR10966562	Sikoro-Djitoumou (Ouélessébougou)	Mali	-7.84806	12.0707	West_Africa	2020	0.793	Y
ERR10966563	Tamala (Ouélessébougou)	Mali	-7.85158	12.0099	West_Africa	2020	0.692	Y
ERR10966564	Tamala (Ouélessébougou)	Mali	-7.85158	12.0099	West_Africa	2020	0.716	Y
ERR10966565	Djalakoro-Djitoumou (Ouélessébougou)	Mali	-7.82641	12.0498	West_Africa	2020	0.765	Y
ERR10966566	Zelani (Ouélessébougou)	Mali	-7.93223	11.9644	West_Africa	2020	0.581	Y
ERR10966567	Zelani (Ouélessébougou)	Mali	-7.93223	11.9644	West_Africa	2020	0.907	Y
ERR10966568	M'Pana (Ouélessébougou)	Mali	-8.02712	12.0173	West_Africa	2020	0.675	Y
ERR10966569	M'Pana (Ouélessébougou)	Mali	-8.02712	12.0173	West_Africa	2020	0.982	Y
ERR10966570	M'Pana (Ouélessébougou)	Mali	-8.02712	12.0173	West_Africa	2020	0.536	Y
ERR1099215	Aioun	Mauritania	-9.60365	16.6629	West_Africa	2014	0.664	Y
ERR1081260	Aioun	Mauritania	-9.60365	16.6629	West_Africa	2014	0.985	Y
ERR1099214	Aioun	Mauritania	-9.60365	16.6629	West_Africa	2014	0.829	Y
ERR1081255	Aioun	Mauritania	-9.60365	16.6629	West_Africa	2014	0.914	Y
ERR1081254	Aioun	Mauritania	-9.60365	16.6629	West_Africa	2014	0.684	Y
ERR1081259	Aioun	Mauritania	-9.60365	16.6629	West_Africa	2014	0.961	Y
ERR1081257	Aioun	Mauritania	-9.60365	16.6629	West_Africa	2014	0.893	Y
ERR1081256	Aioun	Mauritania	-9.60365	16.6629	West_Africa	2014	0.564	Y
ERR1099212	Kobeni	Mauritania	-9.4145	15.8208	West_Africa	2014	0.985	Y
ERR1099210	Kobeni	Mauritania	-9.4145	15.8208	West_Africa	2014	0.955	Y
ERR1081250	Kobeni	Mauritania	-9.4145	15.8208	West_Africa	2014	0.986	Y
ERR1081253	Kobeni	Mauritania	-9.4145	15.8208	West_Africa	2014	0.971	Y
ERR1081252	Kobeni	Mauritania	-9.4145	15.8208	West_Africa	2014	0.972	Y
ERR1081242	Kobeni	Mauritania	-9.4145	15.8208	West_Africa	2014	0.991	Y
ERR1081244	Kobeni	Mauritania	-9.4145	15.8208	West_Africa	2014	0.964	Y
ERR1081241	Kobeni	Mauritania	-9.4145	15.8208	West_Africa	2014	0.909	Y
ERR1081243	Kobeni	Mauritania	-9.4145	15.8208	West_Africa	2014	0.957	Y
ERR1081248	Kobeni	Mauritania	-9.4145	15.8208	West_Africa	2014	0.637	Y
ERR1081239	Kobeni	Mauritania	-9.4145	15.8208	West_Africa	2014	0.934	Y
ERR1081249	Kobeni	Mauritania	-9.4145	15.8208	West_Africa	2014	0.966	Y
ERR1081238	Kobeni	Mauritania	-9.4145	15.8208	West_Africa	2014	0.988	Y
ERR1081245	Kobeni	Mauritania	-9.4145	15.8208	West_Africa	2014	0.964	Y
ERR1081246	Kobeni	Mauritania	-9.4145	15.8208	West_Africa	2014	0.986	Y
ERR1099211	Kobeni	Mauritania	-9.4145	15.8208	West_Africa	2014	0.991	Y
ERR1081247	Kobeni	Mauritania	-9.4145	15.8208	West_Africa	2014	0.963	Y
ERR1081237	Kobeni	Mauritania	-9.4145	15.8208	West_Africa	2014	0.838	Y
ERR1099213	Kobeni	Mauritania	-9.4145	15.8208	West_Africa	2014	0.965	Y
ERR1081251	Kobeni	Mauritania	-9.4145	15.8208	West_Africa	2014	0.743	Y
ERR1081240	Kobeni	Mauritania	-9.4145	15.8208	West_Africa	2014	0.929	Y
ERR1106552	Nema	Mauritania	-7.25989	16.6144	West_Africa	2014	0.79	Y
ERR1106563	Nema	Mauritania	-7.25989	16.6144	West_Africa	2014	0.673	Y
ERR1106554	Nema	Mauritania	-7.25989	16.6144	West_Africa	2014	0.78	Y
ERR1106549	Nema	Mauritania	-7.25989	16.6144	West_Africa	2014	0.982	Y
ERR1106557	Nema	Mauritania	-7.25989	16.6144	West_Africa	2014	0.816	Y
ERR1106551	Nema	Mauritania	-7.25989	16.6144	West_Africa	2014	0.99	Y
ERR1106550	Nema	Mauritania	-7.25989	16.6144	West_Africa	2014	0.958	Y
ERR1081287	Nema	Mauritania	-7.25989	16.6144	West_Africa	2014	0.961	Y
ERR1106553	Nema	Mauritania	-7.25989	16.6144	West_Africa	2014	0.989	Y
ERR1081284	Nema	Mauritania	-7.25989	16.6144	West_Africa	2014	0.868	Y
ERR1106566	Nema	Mauritania	-7.25989	16.6144	West_Africa	2014	0.956	Y
ERR1081285	Nema	Mauritania	-7.25989	16.6144	West_Africa	2014	0.97	Y
ERR1106571	Nema	Mauritania	-7.25989	16.6144	West_Africa	2014	0.91	Y
ERR1106567	Nema	Mauritania	-7.25989	16.6144	West_Africa	2014	0.821	Y
ERR1106561	Nema	Mauritania	-7.25989	16.6144	West_Africa	2014	0.99	Y
ERR1081283	Nema	Mauritania	-7.25989	16.6144	West_Africa	2014	0.585	Y
ERR1106569	Nema	Mauritania	-7.25989	16.6144	West_Africa	2014	0.842	Y
ERR1106556	Nema	Mauritania	-7.25989	16.6144	West_Africa	2014	0.967	Y
ERR1106564	Nema	Mauritania	-7.25989	16.6144	West_Africa	2014	0.561	Y
ERR1106565	Nema	Mauritania	-7.25989	16.6144	West_Africa	2014	0.724	Y
ERR1081282	Nema	Mauritania	-7.25989	16.6144	West_Africa	2014	0.988	Y
ERR1081286	Nema	Mauritania	-7.25989	16.6144	West_Africa	2014	0.967	Y
ERR1099217	Nema	Mauritania	-7.25989	16.6144	West_Africa	2014	0.969	Y
ERR1106568	Nema	Mauritania	-7.25989	16.6144	West_Africa	2014	0.931	Y
ERR1106572	Nema	Mauritania	-7.25989	16.6144	West_Africa	2014	0.944	Y
ERR1106573	Nema	Mauritania	-7.25989	16.6144	West_Africa	2014	0.947	Y
ERR1106562	Nema	Mauritania	-7.25989	16.6144	West_Africa	2014	0.977	Y
ERR1106559	Nema	Mauritania	-7.25989	16.6144	West_Africa	2014	0.987	Y
ERR1106570	Nema	Mauritania	-7.25989	16.6144	West_Africa	2014	0.946	Y
ERR1081277	Selibaby	Mauritania	-12.3464	15.1587	West_Africa	2014	0.99	Y
ERR1081276	Selibaby	Mauritania	-12.3464	15.1587	West_Africa	2014	0.986	Y
ERR1081275	Selibaby	Mauritania	-12.3464	15.1587	West_Africa	2014	0.987	Y
ERR1081264	Selibaby	Mauritania	-12.3464	15.1587	West_Africa	2014	0.657	Y
ERR1081261	Selibaby	Mauritania	-12.3464	15.1587	West_Africa	2014	0.54	Y
ERR1081274	Selibaby	Mauritania	-12.3464	15.1587	West_Africa	2014	0.96	Y
ERR1081273	Selibaby	Mauritania	-12.3464	15.1587	West_Africa	2014	0.986	Y
ERR1081269	Selibaby	Mauritania	-12.3464	15.1587	West_Africa	2014	0.994	Y
ERR1081265	Selibaby	Mauritania	-12.3464	15.1587	West_Africa	2014	0.657	Y
ERR1081281	Selibaby	Mauritania	-12.3464	15.1587	West_Africa	2014	0.985	Y
ERR1081271	Selibaby	Mauritania	-12.3464	15.1587	West_Africa	2014	0.533	Y
ERR1081263	Selibaby	Mauritania	-12.3464	15.1587	West_Africa	2014	0.967	Y
ERR1081267	Selibaby	Mauritania	-12.3464	15.1587	West_Africa	2014	0.663	Y
ERR1081270	Selibaby	Mauritania	-12.3464	15.1587	West_Africa	2014	0.987	Y
ERR1081268	Selibaby	Mauritania	-12.3464	15.1587	West_Africa	2014	0.964	Y
ERR1081266	Selibaby	Mauritania	-12.3464	15.1587	West_Africa	2014	0.964	Y
ERR1081262	Selibaby	Mauritania	-12.3464	15.1587	West_Africa	2014	0.989	Y
ERR1081280	Selibaby	Mauritania	-12.3464	15.1587	West_Africa	2014	0.864	Y
ERR1081279	Selibaby	Mauritania	-12.3464	15.1587	West_Africa	2014	0.984	Y
ERR1081278	Selibaby	Mauritania	-12.3464	15.1587	West_Africa	2014	0.758	Y
ERR1081272	Selibaby	Mauritania	-12.3464	15.1587	West_Africa	2014	0.988	Y
ERR676544	Mkuzi-Muheza	Tanzania	38.8287	-5.24108	East_Africa	2013	0.884	Y
ERR676543	Mkuzi-Muheza	Tanzania	38.8287	-5.24108	East_Africa	2013	0.892	Y
ERR689174	Mkuzi-Muheza	Tanzania	38.8287	-5.24108	East_Africa	2013	0.988	Y
ERR689204	Mkuzi-Muheza	Tanzania	38.8287	-5.24108	East_Africa	2013	0.716	Y
ERR676532	Mkuzi-Muheza	Tanzania	38.8287	-5.24108	East_Africa	2013	0.917	Y
ERR676517	Mkuzi-Muheza	Tanzania	38.8287	-5.24108	East_Africa	2013	0.803	Y
ERR676531	Mkuzi-Muheza	Tanzania	38.8287	-5.24108	East_Africa	2013	0.9	Y
ERR676533	Mkuzi-Muheza	Tanzania	38.8287	-5.24108	East_Africa	2013	0.669	Y
ERR689235	Mkuzi-Muheza	Tanzania	38.8287	-5.24108	East_Africa	2013	0.852	Y
ERR676518	Mkuzi-Muheza	Tanzania	38.8287	-5.24108	East_Africa	2013	0.963	Y
ERR689237	Mkuzi-Muheza	Tanzania	38.8287	-5.24108	East_Africa	2013	0.969	Y
ERR676529	Mkuzi-Muheza	Tanzania	38.8287	-5.24108	East_Africa	2013	0.967	Y
ERR676496	Mkuzi-Muheza	Tanzania	38.8287	-5.24108	East_Africa	2013	0.765	Y
ERR676530	Mkuzi-Muheza	Tanzania	38.8287	-5.24108	East_Africa	2013	0.771	Y
ERR689223	Mkuzi-Muheza	Tanzania	38.8287	-5.24108	East_Africa	2013	0.987	Y
ERR676519	Mkuzi-Muheza	Tanzania	38.8287	-5.24108	East_Africa	2013	0.7	Y
ERR676485	Mkuzi-Muheza	Tanzania	38.8287	-5.24108	East_Africa	2013	0.96	Y
ERR676494	Mkuzi-Muheza	Tanzania	38.8287	-5.24108	East_Africa	2013	0.987	Y
ERR676505	Mkuzi-Muheza	Tanzania	38.8287	-5.24108	East_Africa	2013	0.522	Y
ERR676475	Mkuzi-Muheza	Tanzania	38.8287	-5.24108	East_Africa	2013	0.672	Y
ERR689214	Mkuzi-Muheza	Tanzania	38.8287	-5.24108	East_Africa	2013	0.66	Y
ERR676504	Mkuzi-Muheza	Tanzania	38.8287	-5.24108	East_Africa	2013	0.969	Y
ERR689210	Mkuzi-Muheza	Tanzania	38.8287	-5.24108	East_Africa	2013	0.983	Y
ERR676495	Mkuzi-Muheza	Tanzania	38.8287	-5.24108	East_Africa	2013	0.993	Y
ERR689236	Mkuzi-Muheza	Tanzania	38.8287	-5.24108	East_Africa	2013	0.986	Y
ERR676520	Mkuzi-Muheza	Tanzania	38.8287	-5.24108	East_Africa	2013	0.619	Y
ERR676509	Mkuzi-Muheza	Tanzania	38.8287	-5.24108	East_Africa	2013	0.984	Y
ERR689176	Mkuzi-Muheza	Tanzania	38.8287	-5.24108	East_Africa	2013	0.987	Y
ERR676491	Mkuzi-Muheza	Tanzania	38.8287	-5.24108	East_Africa	2013	0.967	Y
ERR676484	Mkuzi-Muheza	Tanzania	38.8287	-5.24108	East_Africa	2013	0.986	Y
ERR696952	Mkuzi-Muheza	Tanzania	38.8287	-5.24108	East_Africa	2013	0.822	Y
ERR676507	Mkuzi-Muheza	Tanzania	38.8287	-5.24108	East_Africa	2013	0.927	Y
ERR676508	Mkuzi-Muheza	Tanzania	38.8287	-5.24108	East_Africa	2013	0.985	Y
ERR689192	Mkuzi-Muheza	Tanzania	38.8287	-5.24108	East_Africa	2013	0.932	Y
ERR676492	Mkuzi-Muheza	Tanzania	38.8287	-5.24108	East_Africa	2013	0.987	Y
ERR676493	Mkuzi-Muheza	Tanzania	38.8287	-5.24108	East_Africa	2013	0.981	Y
ERR676503	Mkuzi-Muheza	Tanzania	38.8287	-5.24108	East_Africa	2013	0.683	Y
ERR696956	Mkuzi-Muheza	Tanzania	38.8287	-5.24108	East_Africa	2013	0.622	Y
ERR676482	Mkuzi-Muheza	Tanzania	38.8287	-5.24108	East_Africa	2013	0.983	Y
ERR676473	Mkuzi-Muheza	Tanzania	38.8287	-5.24108	East_Africa	2013	0.807	Y
ERR676540	Muleba	Tanzania	31.6199	-1.75032	East_Africa	2013	0.991	Y
ERR676541	Muleba	Tanzania	31.6199	-1.75032	East_Africa	2013	0.865	Y
ERR676542	Muleba	Tanzania	31.6199	-1.75032	East_Africa	2013	0.989	Y
ERR696950	Muleba	Tanzania	31.6199	-1.75032	East_Africa	2013	0.628	Y
ERR676538	Muleba	Tanzania	31.6199	-1.75032	East_Africa	2013	0.619	Y
ERR676525	Muleba	Tanzania	31.6199	-1.75032	East_Africa	2013	0.914	Y
ERR676526	Muleba	Tanzania	31.6199	-1.75032	East_Africa	2013	0.969	Y
ERR676514	Muleba	Tanzania	31.6199	-1.75032	East_Africa	2013	0.989	Y
ERR676537	Muleba	Tanzania	31.6199	-1.75032	East_Africa	2013	0.979	Y
ERR676516	Muleba	Tanzania	31.6199	-1.75032	East_Africa	2013	0.955	Y
ERR676515	Muleba	Tanzania	31.6199	-1.75032	East_Africa	2013	0.991	Y
ERR676502	Muleba	Tanzania	31.6199	-1.75032	East_Africa	2013	0.835	Y
ERR689222	Muleba	Tanzania	31.6199	-1.75032	East_Africa	2013	0.988	Y
ERR676513	Muleba	Tanzania	31.6199	-1.75032	East_Africa	2013	0.723	Y
ERR689221	Muleba	Tanzania	31.6199	-1.75032	East_Africa	2013	0.712	Y
ERR676524	Muleba	Tanzania	31.6199	-1.75032	East_Africa	2013	0.898	Y
ERR676527	Muleba	Tanzania	31.6199	-1.75032	East_Africa	2013	0.714	Y
ERR676523	Muleba	Tanzania	31.6199	-1.75032	East_Africa	2013	0.852	Y
ERR676465	Muleba	Tanzania	31.6199	-1.75032	East_Africa	2013	0.974	Y
ERR676512	Muleba	Tanzania	31.6199	-1.75032	East_Africa	2013	0.866	Y
ERR676534	Muleba	Tanzania	31.6199	-1.75032	East_Africa	2013	0.988	Y
ERR676481	Muleba	Tanzania	31.6199	-1.75032	East_Africa	2013	0.434	Y
ERR676476	Muleba	Tanzania	31.6199	-1.75032	East_Africa	2013	0.743	Y
ERR676468	Muleba	Tanzania	31.6199	-1.75032	East_Africa	2013	0.804	Y
ERR676478	Muleba	Tanzania	31.6199	-1.75032	East_Africa	2013	0.908	Y
ERR689219	Muleba	Tanzania	31.6199	-1.75032	East_Africa	2013	0.941	Y
ERR676467	Muleba	Tanzania	31.6199	-1.75032	East_Africa	2013	0.59	Y
ERR676479	Muleba	Tanzania	31.6199	-1.75032	East_Africa	2013	0.986	Y
ERR689173	Muleba	Tanzania	31.6199	-1.75032	East_Africa	2013	0.983	Y
ERR676528	Muleba	Tanzania	31.6199	-1.75032	East_Africa	2013	0.732	Y
ERR689148	Muleba	Tanzania	31.6199	-1.75032	East_Africa	2013	0.869	Y
ERR689172	Muleba	Tanzania	31.6199	-1.75032	East_Africa	2013	0.972	Y
ERR676477	Muleba	Tanzania	31.6199	-1.75032	East_Africa	2013	0.712	Y
ERR676489	Muleba	Tanzania	31.6199	-1.75032	East_Africa	2013	0.899	Y
ERR696926	Muleba	Tanzania	31.6199	-1.75032	East_Africa	2013	0.962	Y
ERR676480	Muleba	Tanzania	31.6199	-1.75032	East_Africa	2013	0.621	Y
ERR689147	Muleba	Tanzania	31.6199	-1.75032	East_Africa	2013	0.942	Y
ERR676464	Muleba	Tanzania	31.6199	-1.75032	East_Africa	2013	0.439	Y
ERR676466	Muleba	Tanzania	31.6199	-1.75032	East_Africa	2013	0.988	Y
ERR676500	Muleba	Tanzania	31.6199	-1.75032	East_Africa	2013	0.952	Y
ERR696945	Nachingwea	Tanzania	38.7546	-10.368	East_Africa	2013	0.94	Y
ERR676486	Nachingwea	Tanzania	38.7546	-10.368	East_Africa	2013	0.987	Y
ERR689238	Nachingwea	Tanzania	38.7546	-10.368	East_Africa	2013	0.782	Y
ERR689231	Nachingwea	Tanzania	38.7546	-10.368	East_Africa	2013	0.689	Y
ERR689178	Nachingwea	Tanzania	38.7546	-10.368	East_Africa	2013	0.991	Y
ERR689180	Nachingwea	Tanzania	38.7546	-10.368	East_Africa	2013	0.991	Y
ERR689205	Nachingwea	Tanzania	38.7546	-10.368	East_Africa	2013	0.985	Y
ERR689179	Nachingwea	Tanzania	38.7546	-10.368	East_Africa	2013	0.958	Y
ERR676490	Nachingwea	Tanzania	38.7546	-10.368	East_Africa	2013	0.914	Y
ERR689206	Nachingwea	Tanzania	38.7546	-10.368	East_Africa	2013	0.848	Y
ERR689220	Nachingwea	Tanzania	38.7546	-10.368	East_Africa	2013	0.368	Y
ERR689230	Nachingwea	Tanzania	38.7546	-10.368	East_Africa	2013	0.757	Y
ERR689215	Nachingwea	Tanzania	38.7546	-10.368	East_Africa	2013	0.983	Y
ERR689228	Nachingwea	Tanzania	38.7546	-10.368	East_Africa	2013	0.987	Y
ERR676522	Nachingwea	Tanzania	38.7546	-10.368	East_Africa	2013	0.993	Y
ERR689181	Nachingwea	Tanzania	38.7546	-10.368	East_Africa	2013	0.986	Y
ERR676498	Nachingwea	Tanzania	38.7546	-10.368	East_Africa	2013	0.979	Y
ERR689169	Nachingwea	Tanzania	38.7546	-10.368	East_Africa	2013	0.975	Y
ERR676488	Nachingwea	Tanzania	38.7546	-10.368	East_Africa	2013	0.793	Y
ERR689229	Nachingwea	Tanzania	38.7546	-10.368	East_Africa	2013	0.94	Y
ERR676501	Nachingwea	Tanzania	38.7546	-10.368	East_Africa	2013	0.968	Y
ERR689208	Nachingwea	Tanzania	38.7546	-10.368	East_Africa	2013	0.449	Y
ERR689239	Nachingwea	Tanzania	38.7546	-10.368	East_Africa	2013	0.69	Y
ERR689166	Nachingwea	Tanzania	38.7546	-10.368	East_Africa	2013	0.99	Y
ERR689202	Nachingwea	Tanzania	38.7546	-10.368	East_Africa	2013	0.385	Y
ERR676521	Nachingwea	Tanzania	38.7546	-10.368	East_Africa	2013	0.856	Y
ERR689213	Nachingwea	Tanzania	38.7546	-10.368	East_Africa	2013	0.991	Y
ERR689218	Nachingwea	Tanzania	38.7546	-10.368	East_Africa	2013	0.814	Y
ERR676499	Nachingwea	Tanzania	38.7546	-10.368	East_Africa	2013	0.973	Y
ERR676487	Nachingwea	Tanzania	38.7546	-10.368	East_Africa	2013	0.964	Y
ERR689171	Nachingwea	Tanzania	38.7546	-10.368	East_Africa	2013	0.989	Y
ERR676511	Nachingwea	Tanzania	38.7546	-10.368	East_Africa	2013	0.986	Y
ERR696961	Nachingwea	Tanzania	38.7546	-10.368	East_Africa	2013	0.992	Y
ERR689216	Nachingwea	Tanzania	38.7546	-10.368	East_Africa	2013	0.952	Y
ERR689156	Nachingwea	Tanzania	38.7546	-10.368	East_Africa	2013	0.97	Y
ERR689240	Nachingwea	Tanzania	38.7546	-10.368	East_Africa	2013	0.552	Y
ERR689207	Nachingwea	Tanzania	38.7546	-10.368	East_Africa	2013	0.961	Y
ERR689193	Nachingwea	Tanzania	38.7546	-10.368	East_Africa	2013	0.814	Y
ERR689155	Nachingwea	Tanzania	38.7546	-10.368	East_Africa	2013	0.783	Y
ERR689217	Nachingwea	Tanzania	38.7546	-10.368	East_Africa	2013	0.693	Y
